# Supplementary material for: Fast and scalable production of crosslinked polyimide aerogel fibers for ultrathin thermoregulating clothes
Source: Nat Commun. 2023 Dec 16;14:8378. doi: 10.1038/s41467-023-43663-8 (PMC10725485; doi:10.1038/s41467-023-43663-8)
Supplement: Supplementary file 8 — Source data [file 41467_2023_43663_MOESM8_ESM.xlsx]

## Sheet: Fig. 2a
	0s		5s		10s		15s		20s		25s		30s		60s
Wavenumber	Intensity	Wavenumber	Intensity	Wavenumber	Intensity	Wavenumber	Intensity	Wavenumber	Intensity	Wavenumber	Intensity	Wavenumber	Intensity	Wavenumber	Intensity
399.193	0.05179	399.193	0.05188	399.193	0.05051	399.193	0.03213	399.193	0.05575	399.193	0.05548	399.193	399.193	0.03213	0.04424
401.121	0.04575	401.121	0.05029	401.121	0.04816	401.121	0.03121	401.121	0.05117	401.121	0.06054	401.121	401.121	0.03121	0.03503
403.05	0.04042	403.05	0.04732	403.05	0.04386	403.05	0.03209	403.05	0.0497	403.05	0.05573	403.05	403.05	0.03209	0.02908
404.978	0.03807	404.978	0.04253	404.978	0.03768	404.978	0.02943	404.978	0.0511	404.978	0.04656	404.978	404.978	0.02943	0.03104
406.906	0.04039	406.906	0.03909	406.906	0.03443	406.906	0.02518	406.906	0.04687	406.906	0.03986	406.906	406.906	0.02518	0.03221
408.835	0.04024	408.835	0.03484	408.835	0.03237	408.835	0.02259	408.835	0.0401	408.835	0.03622	408.835	408.835	0.02259	0.03128
410.763	0.0351	410.763	0.03232	410.763	0.0308	410.763	0.02152	410.763	0.03598	410.763	0.0348	410.763	410.763	0.02152	0.02886
412.692	0.03308	412.692	0.03244	412.692	0.02921	412.692	0.0223	412.692	0.03428	412.692	0.03252	412.692	412.692	0.0223	0.02758
414.62	0.0316	414.62	0.03181	414.62	0.02718	414.62	0.02343	414.62	0.03551	414.62	0.0319	414.62	414.62	0.02343	0.0275
416.549	0.0351	416.549	0.03206	416.549	0.02571	416.549	0.02204	416.549	0.03732	416.549	0.03104	416.549	416.549	0.02204	0.02661
418.477	0.03974	418.477	0.03241	418.477	0.02325	418.477	0.01844	418.477	0.0351	418.477	0.02846	418.477	418.477	0.01844	0.02533
420.406	0.0361	420.406	0.02844	420.406	0.02047	420.406	0.01879	420.406	0.02936	420.406	0.02744	420.406	420.406	0.01879	0.02427
422.334	0.02988	422.334	0.0251	422.334	0.01799	422.334	0.01877	422.334	0.02993	422.334	0.02778	422.334	422.334	0.01877	0.02354
424.263	0.03053	424.263	0.0236	424.263	0.01749	424.263	0.01781	424.263	0.02989	424.263	0.02748	424.263	424.263	0.01781	0.02326
426.191	0.03098	426.191	0.02083	426.191	0.01767	426.191	0.01823	426.191	0.02836	426.191	0.02756	426.191	426.191	0.01823	0.02323
428.12	0.02878	428.12	0.02092	428.12	0.01784	428.12	0.01925	428.12	0.02904	428.12	0.02671	428.12	428.12	0.01925	0.02329
430.048	0.02724	430.048	0.02115	430.048	0.01649	430.048	0.01828	430.048	0.03066	430.048	0.02562	430.048	430.048	0.01828	0.02312
431.977	0.02681	431.977	0.02216	431.977	0.01626	431.977	0.01736	431.977	0.02911	431.977	0.02474	431.977	431.977	0.01736	0.02258
433.905	0.02698	433.905	0.02315	433.905	0.01788	433.905	0.01703	433.905	0.02765	433.905	0.02423	433.905	433.905	0.01703	0.02188
435.834	0.02757	435.834	0.02196	435.834	0.01985	435.834	0.01718	435.834	0.02713	435.834	0.02364	435.834	435.834	0.01718	0.02137
437.762	0.028	437.762	0.02075	437.762	0.01969	437.762	0.0181	437.762	0.02736	437.762	0.02424	437.762	437.762	0.0181	0.02109
439.69	0.02755	439.69	0.02088	439.69	0.01919	439.69	0.01894	439.69	0.02883	439.69	0.02462	439.69	439.69	0.01894	0.02088
441.619	0.02802	441.619	0.02228	441.619	0.01894	441.619	0.01839	441.619	0.03017	441.619	0.02492	441.619	441.619	0.01839	0.02087
443.547	0.0267	443.547	0.02123	443.547	0.018	443.547	0.01779	443.547	0.02928	443.547	0.02366	443.547	443.547	0.01779	0.02091
445.476	0.0262	445.476	0.02194	445.476	0.01813	445.476	0.01746	445.476	0.02833	445.476	0.02422	445.476	445.476	0.01746	0.02091
447.404	0.02595	447.404	0.0223	447.404	0.01867	447.404	0.01736	447.404	0.02781	447.404	0.0248	447.404	447.404	0.01736	0.02063
449.333	0.02441	449.333	0.02271	449.333	0.01781	449.333	0.0173	449.333	0.02764	449.333	0.02476	449.333	449.333	0.0173	0.0202
451.261	0.02448	451.261	0.02285	451.261	0.01801	451.261	0.01731	451.261	0.02755	451.261	0.02439	451.261	451.261	0.01731	0.0198
453.19	0.02482	453.19	0.02104	453.19	0.0189	453.19	0.01658	453.19	0.02757	453.19	0.02381	453.19	453.19	0.01658	0.01943
455.118	0.02606	455.118	0.02037	455.118	0.01781	455.118	0.01552	455.118	0.0264	455.118	0.02434	455.118	455.118	0.01552	0.01897
457.047	0.02461	457.047	0.01945	457.047	0.01625	457.047	0.01523	457.047	0.02472	457.047	0.02431	457.047	457.047	0.01523	0.01843
458.975	0.02295	458.975	0.018	458.975	0.01618	458.975	0.01538	458.975	0.02426	458.975	0.02306	458.975	458.975	0.01538	0.01775
460.904	0.02172	460.904	0.01698	460.904	0.01616	460.904	0.01494	460.904	0.0245	460.904	0.02191	460.904	460.904	0.01494	0.01699
462.832	0.02249	462.832	0.0177	462.832	0.01566	462.832	0.01454	462.832	0.0238	462.832	0.02259	462.832	462.832	0.01454	0.01628
464.76	0.02245	464.76	0.01893	464.76	0.01463	464.76	0.01447	464.76	0.02315	464.76	0.02251	464.76	464.76	0.01447	0.01569
466.689	0.02328	466.689	0.01866	466.689	0.01401	466.689	0.01499	466.689	0.02304	466.689	0.0218	466.689	466.689	0.01499	0.01531
468.617	0.02329	468.617	0.01799	468.617	0.01373	468.617	0.01531	468.617	0.02388	468.617	0.02156	468.617	468.617	0.01531	0.01526
470.546	0.0219	470.546	0.01804	470.546	0.01368	470.546	0.01558	470.546	0.02438	470.546	0.02137	470.546	470.546	0.01558	0.0155
472.474	0.02248	472.474	0.01723	472.474	0.01421	472.474	0.01531	472.474	0.02482	472.474	0.02094	472.474	472.474	0.01531	0.01589
474.403	0.02202	474.403	0.01607	474.403	0.01434	474.403	0.01462	474.403	0.02439	474.403	0.02015	474.403	474.403	0.01462	0.01617
476.331	0.01959	476.331	0.01521	476.331	0.01414	476.331	0.01465	476.331	0.02328	476.331	0.02042	476.331	476.331	0.01465	0.01637
478.26	0.01902	478.26	0.0157	478.26	0.01381	478.26	0.01506	478.26	0.02333	478.26	0.02131	478.26	478.26	0.01506	0.01649
480.188	0.01915	480.188	0.01671	480.188	0.01352	480.188	0.01518	480.188	0.02398	480.188	0.02187	480.188	480.188	0.01518	0.0166
482.117	0.02065	482.117	0.01785	482.117	0.01396	482.117	0.01467	482.117	0.02418	482.117	0.02232	482.117	482.117	0.01467	0.01668
484.045	0.02251	484.045	0.01833	484.045	0.01421	484.045	0.01399	484.045	0.02336	484.045	0.02231	484.045	484.045	0.01399	0.01676
485.974	0.02242	485.974	0.0169	485.974	0.0135	485.974	0.01456	485.974	0.02229	485.974	0.0219	485.974	485.974	0.01456	0.01676
487.902	0.02208	487.902	0.01641	487.902	0.01393	487.902	0.01543	487.902	0.02319	487.902	0.02224	487.902	487.902	0.01543	0.01674
489.831	0.02103	489.831	0.01632	489.831	0.01308	489.831	0.01583	489.831	0.02457	489.831	0.02303	489.831	489.831	0.01583	0.01679
491.759	0.02094	491.759	0.01718	491.759	0.01316	491.759	0.01614	491.759	0.02521	491.759	0.02402	491.759	491.759	0.01614	0.0169
493.688	0.01889	493.688	0.01644	493.688	0.01192	493.688	0.01671	493.688	0.02571	493.688	0.02393	493.688	493.688	0.01671	0.01708
495.616	0.02032	495.616	0.01786	495.616	0.01257	495.616	0.01712	495.616	0.02661	495.616	0.02446	495.616	495.616	0.01712	0.01748
497.544	0.02153	497.544	0.01882	497.544	0.01322	497.544	0.01787	497.544	0.02727	497.544	0.02469	497.544	497.544	0.01787	0.01845
499.473	0.02201	499.473	0.01914	499.473	0.01543	499.473	0.01911	499.473	0.02846	499.473	0.02592	499.473	499.473	0.01911	0.02024
501.401	0.02116	501.401	0.01935	501.401	0.01599	501.401	0.02089	501.401	0.03043	501.401	0.0273	501.401	501.401	0.02089	0.0227
503.33	0.02314	503.33	0.02277	503.33	0.01689	503.33	0.02268	503.33	0.03326	503.33	0.0304	503.33	503.33	0.02268	0.02583
505.258	0.02729	505.258	0.02742	505.258	0.01976	505.258	0.02565	505.258	0.03613	505.258	0.03485	505.258	505.258	0.02565	0.02957
507.187	0.03163	507.187	0.03239	507.187	0.02503	507.187	0.02945	507.187	0.04086	507.187	0.04125	507.187	507.187	0.02945	0.03382
509.115	0.03517	509.115	0.03858	509.115	0.03144	509.115	0.03254	509.115	0.0469	509.115	0.04887	509.115	509.115	0.03254	0.03831
511.044	0.04045	511.044	0.04428	511.044	0.03615	511.044	0.03449	511.044	0.05182	511.044	0.05328	511.044	511.044	0.03449	0.04273
512.972	0.04134	512.972	0.04573	512.972	0.03783	512.972	0.03532	512.972	0.05493	512.972	0.05557	512.972	512.972	0.03532	0.04665
514.901	0.04282	514.901	0.04632	514.901	0.03916	514.901	0.03604	514.901	0.05625	514.901	0.05646	514.901	514.901	0.03604	0.04973
516.829	0.04636	516.829	0.04892	516.829	0.04216	516.829	0.03727	516.829	0.0574	516.829	0.05857	516.829	516.829	0.03727	0.05179
518.758	0.04756	518.758	0.04924	518.758	0.04282	518.758	0.03722	518.758	0.05935	518.758	0.0587	518.758	518.758	0.03722	0.05293
520.686	0.04656	520.686	0.04867	520.686	0.04263	520.686	0.03595	520.686	0.05928	520.686	0.05772	520.686	520.686	0.03595	0.05306
522.615	0.04528	522.615	0.04764	522.615	0.04122	522.615	0.03445	522.615	0.05725	522.615	0.05492	522.615	522.615	0.03445	0.05219
524.543	0.04437	524.543	0.04682	524.543	0.04039	524.543	0.0329	524.543	0.05487	524.543	0.05332	524.543	524.543	0.0329	0.0504
526.471	0.04237	526.471	0.04471	526.471	0.0385	526.471	0.03172	526.471	0.05239	526.471	0.05123	526.471	526.471	0.03172	0.04768
528.4	0.04143	528.4	0.04329	528.4	0.03684	528.4	0.03043	528.4	0.05051	528.4	0.04877	528.4	528.4	0.03043	0.04399
530.328	0.03962	530.328	0.04131	530.328	0.03455	530.328	0.02769	530.328	0.04847	530.328	0.04604	530.328	530.328	0.02769	0.03954
532.257	0.03708	532.257	0.03743	532.257	0.02998	532.257	0.02318	532.257	0.04411	532.257	0.04134	532.257	532.257	0.02318	0.03509
534.185	0.0317	534.185	0.03046	534.185	0.02276	534.185	0.01909	534.185	0.03692	534.185	0.03402	534.185	534.185	0.01909	0.03169
536.114	0.02587	536.114	0.02348	536.114	0.01624	536.114	0.01714	536.114	0.0304	536.114	0.02697	536.114	536.114	0.01714	0.02935
538.042	0.02221	538.042	0.01925	538.042	0.01299	538.042	0.01696	538.042	0.02729	538.042	0.02324	538.042	538.042	0.01696	0.02748
539.971	0.02267	539.971	0.01965	539.971	0.01319	539.971	0.01862	539.971	0.02701	539.971	0.02437	539.971	539.971	0.01862	0.02589
541.899	0.02506	541.899	0.02147	541.899	0.01462	541.899	0.02209	541.899	0.02965	541.899	0.02669	541.899	541.899	0.02209	0.0247
543.828	0.02932	543.828	0.0264	543.828	0.01915	543.828	0.02428	543.828	0.03518	543.828	0.03183	543.828	543.828	0.02428	0.02416
545.756	0.03259	545.756	0.03014	545.756	0.02287	545.756	0.02208	545.756	0.03867	545.756	0.03549	545.756	545.756	0.02208	0.02445
547.685	0.03003	547.685	0.02695	547.685	0.01989	547.685	0.01909	547.685	0.03516	547.685	0.03144	547.685	547.685	0.01909	0.02504
549.613	0.02551	549.613	0.02313	549.613	0.01509	549.613	0.01827	549.613	0.0304	549.613	0.02595	549.613	549.613	0.01827	0.02535
551.542	0.02377	551.542	0.02235	551.542	0.01379	551.542	0.01912	551.542	0.02909	551.542	0.02471	551.542	551.542	0.01912	0.02533
553.47	0.02638	553.47	0.02434	553.47	0.0163	553.47	0.02042	553.47	0.03046	553.47	0.02759	553.47	553.47	0.02042	0.02517
555.398	0.02786	555.398	0.0252	555.398	0.01763	555.398	0.02087	555.398	0.03252	555.398	0.02976	555.398	555.398	0.02087	0.02527
557.327	0.0273	557.327	0.02507	557.327	0.01752	557.327	0.0211	557.327	0.03323	557.327	0.03024	557.327	557.327	0.0211	0.02596
559.255	0.02746	559.255	0.02645	559.255	0.01829	559.255	0.02264	559.255	0.0336	559.255	0.03142	559.255	559.255	0.02264	0.02764
561.184	0.02868	561.184	0.02867	561.184	0.02008	561.184	0.02552	561.184	0.03606	561.184	0.03374	561.184	561.184	0.02552	0.03031
563.112	0.03271	563.112	0.03282	563.112	0.02398	563.112	0.02821	563.112	0.04064	563.112	0.03796	563.112	563.112	0.02821	0.03295
565.041	0.03525	565.041	0.03624	565.041	0.02764	565.041	0.02958	565.041	0.04494	565.041	0.04199	565.041	565.041	0.02958	0.03478
566.969	0.03668	566.969	0.03824	566.969	0.02967	566.969	0.02996	566.969	0.04711	566.969	0.04475	566.969	566.969	0.02996	0.0359
568.898	0.03738	568.898	0.0394	568.898	0.03045	568.898	0.02932	568.898	0.04772	568.898	0.04545	568.898	568.898	0.02932	0.03647
570.826	0.03759	570.826	0.03885	570.826	0.02967	570.826	0.0278	570.826	0.0467	570.826	0.04413	570.826	570.826	0.0278	0.03634
572.755	0.03812	572.755	0.03729	572.755	0.02825	572.755	0.02597	572.755	0.04427	572.755	0.04255	572.755	572.755	0.02597	0.03527
574.683	0.0361	574.683	0.03444	574.683	0.02588	574.683	0.02403	574.683	0.04136	574.683	0.03928	574.683	574.683	0.02403	0.03308
576.612	0.03352	576.612	0.03169	576.612	0.02353	576.612	0.02232	576.612	0.03827	576.612	0.03578	576.612	576.612	0.02232	0.03025
578.54	0.03093	578.54	0.0291	578.54	0.02141	578.54	0.02094	578.54	0.03555	578.54	0.03316	578.54	578.54	0.02094	0.02776
580.468	0.02884	580.468	0.02667	580.468	0.01896	580.468	0.01974	580.468	0.03335	580.468	0.03089	580.468	580.468	0.01974	0.02636
582.397	0.02754	582.397	0.02462	582.397	0.01634	582.397	0.01964	582.397	0.03144	582.397	0.02888	582.397	582.397	0.01964	0.02614
584.325	0.02684	584.325	0.02427	584.325	0.01535	584.325	0.02099	584.325	0.03129	584.325	0.0283	584.325	584.325	0.02099	0.02674
586.254	0.02802	586.254	0.02596	586.254	0.017	586.254	0.02344	586.254	0.03343	586.254	0.03031	586.254	586.254	0.02344	0.02781
588.182	0.03157	588.182	0.02953	588.182	0.02111	588.182	0.02628	588.182	0.03734	588.182	0.03472	588.182	588.182	0.02628	0.02906
590.111	0.03519	590.111	0.03428	590.111	0.02535	590.111	0.02786	590.111	0.04186	590.111	0.03979	590.111	590.111	0.02786	0.03008
592.039	0.03731	592.039	0.03715	592.039	0.02792	592.039	0.02732	592.039	0.04437	592.039	0.04247	592.039	592.039	0.02732	0.03079
593.968	0.03682	593.968	0.03621	593.968	0.02716	593.968	0.0258	593.968	0.04351	593.968	0.04128	593.968	593.968	0.0258	0.03169
595.896	0.03445	595.896	0.03353	595.896	0.02441	595.896	0.0244	595.896	0.0411	595.896	0.03865	595.896	595.896	0.0244	0.03294
597.825	0.03225	597.825	0.03116	597.825	0.02185	597.825	0.02318	597.825	0.03887	597.825	0.03657	597.825	597.825	0.02318	0.0341
599.753	0.03106	599.753	0.0298	599.753	0.01994	599.753	0.02338	599.753	0.03692	599.753	0.03546	599.753	599.753	0.02338	0.03467
601.682	0.03149	601.682	0.03022	601.682	0.02018	601.682	0.02563	601.682	0.03723	601.682	0.03565	601.682	601.682	0.02563	0.03439
603.61	0.03439	603.61	0.03407	603.61	0.02412	603.61	0.02816	603.61	0.04082	603.61	0.03915	603.61	603.61	0.02816	0.03346
605.539	0.0389	605.539	0.039	605.539	0.02902	605.539	0.02862	605.539	0.04485	605.539	0.04349	605.539	605.539	0.02862	0.0323
607.467	0.04063	607.467	0.03997	607.467	0.03032	607.467	0.02588	607.467	0.04558	607.467	0.0437	607.467	607.467	0.02588	0.03103
609.395	0.03722	609.395	0.03564	609.395	0.02634	609.395	0.0218	609.395	0.04121	609.395	0.03892	609.395	609.395	0.0218	0.02938
611.324	0.03125	611.324	0.02958	611.324	0.01998	611.324	0.01861	611.324	0.03473	611.324	0.03228	611.324	611.324	0.01861	0.02717
613.252	0.02633	613.252	0.02415	613.252	0.01432	613.252	0.0168	613.252	0.02964	613.252	0.02656	613.252	613.252	0.0168	0.02437
615.181	0.02353	615.181	0.02043	615.181	0.01075	615.181	0.01556	615.181	0.02676	615.181	0.02286	615.181	615.181	0.01556	0.02103
617.109	0.02196	617.109	0.01833	617.109	0.00882	617.109	0.01485	617.109	0.02479	617.109	0.02101	617.109	617.109	0.01485	0.01772
619.038	0.02151	619.038	0.01732	619.038	0.00828	619.038	0.01497	619.038	0.02365	619.038	0.0203	619.038	619.038	0.01497	0.01581
620.966	0.021	620.966	0.01755	620.966	0.00811	620.966	0.01585	620.966	0.02384	620.966	0.02051	620.966	620.966	0.01585	0.01647
622.895	0.02139	622.895	0.01845	622.895	0.00834	622.895	0.01751	622.895	0.02524	622.895	0.02156	622.895	622.895	0.01751	0.01946
624.823	0.02357	624.823	0.02025	624.823	0.01017	624.823	0.02098	624.823	0.02789	624.823	0.02417	624.823	624.823	0.02098	0.0235
626.752	0.02793	626.752	0.02508	626.752	0.01524	626.752	0.02661	626.752	0.03341	626.752	0.0302	626.752	626.752	0.02661	0.02737
628.68	0.03518	628.68	0.03394	628.68	0.02381	628.68	0.03232	628.68	0.04238	628.68	0.03996	628.68	628.68	0.03232	0.03042
630.609	0.04375	630.609	0.0437	630.609	0.03327	630.609	0.03422	630.609	0.05148	630.609	0.0493	630.609	630.609	0.03422	0.03247
632.537	0.04789	632.537	0.04791	632.537	0.03754	632.537	0.0309	632.537	0.0545	632.537	0.05183	632.537	632.537	0.0309	0.03347
634.466	0.04462	634.466	0.04385	634.466	0.03343	634.466	0.0253	634.466	0.04921	634.466	0.04639	634.466	634.466	0.0253	0.03334
636.394	0.03735	636.394	0.03536	636.394	0.02472	636.394	0.0207	636.394	0.04029	636.394	0.03739	636.394	636.394	0.0207	0.03208
638.322	0.03072	638.322	0.02789	638.322	0.01717	638.322	0.01863	638.322	0.03297	638.322	0.02976	638.322	638.322	0.01863	0.0297
640.251	0.02718	640.251	0.02398	640.251	0.01326	640.251	0.01826	640.251	0.02967	640.251	0.0259	640.251	640.251	0.01826	0.02637
642.179	0.02633	642.179	0.02316	642.179	0.01222	642.179	0.01801	642.179	0.02908	642.179	0.02503	642.179	642.179	0.01801	0.02259
644.108	0.02588	644.108	0.02294	644.108	0.01199	644.108	0.01764	644.108	0.02869	644.108	0.02478	644.108	644.108	0.01764	0.01941
646.036	0.02559	646.036	0.02225	646.036	0.01169	646.036	0.01747	646.036	0.02809	646.036	0.02453	646.036	646.036	0.01747	0.01781
647.965	0.0254	647.965	0.02169	647.965	0.01147	647.965	0.01782	647.965	0.02782	647.965	0.02444	647.965	647.965	0.01782	0.01781
649.893	0.02505	649.893	0.02175	649.893	0.01136	649.893	0.0184	649.893	0.02839	649.893	0.0246	649.893	649.893	0.0184	0.01855
651.822	0.02517	651.822	0.02216	651.822	0.01133	651.822	0.01909	651.822	0.02931	651.822	0.02518	651.822	651.822	0.01909	0.01924
653.75	0.02636	653.75	0.02299	653.75	0.01216	653.75	0.01994	653.75	0.03041	653.75	0.02631	653.75	653.75	0.01994	0.01953
655.679	0.02772	655.679	0.02434	655.679	0.01359	655.679	0.02021	655.679	0.03175	655.679	0.02762	655.679	655.679	0.02021	0.01934
657.607	0.02837	657.607	0.02506	657.607	0.01438	657.607	0.01938	657.607	0.03219	657.607	0.02828	657.607	657.607	0.01938	0.01892
659.536	0.02743	659.536	0.02412	659.536	0.01326	659.536	0.0178	659.536	0.03087	659.536	0.02682	659.536	659.536	0.0178	0.01842
661.464	0.02515	661.464	0.02206	661.464	0.0107	661.464	0.01651	661.464	0.02835	661.464	0.02398	661.464	661.464	0.01651	0.01803
663.393	0.02292	663.393	0.01955	663.393	0.0082	663.393	0.0161	663.393	0.02629	663.393	0.0217	663.393	663.393	0.0161	0.01782
665.321	0.02192	665.321	0.01793	665.321	0.00663	665.321	0.01642	665.321	0.02564	665.321	0.02083	665.321	665.321	0.01642	0.01766
667.25	0.02221	667.25	0.01773	667.25	0.00618	667.25	0.01764	667.25	0.02615	667.25	0.02108	667.25	667.25	0.01764	0.01746
669.178	0.02391	669.178	0.01972	669.178	0.00803	669.178	0.0188	669.178	0.02809	669.178	0.02326	669.178	669.178	0.0188	0.0172
671.106	0.02499	671.106	0.02135	671.106	0.0096	671.106	0.0196	671.106	0.02995	671.106	0.02513	671.106	671.106	0.0196	0.01703
673.035	0.02598	673.035	0.02271	673.035	0.01069	673.035	0.01907	673.035	0.03122	673.035	0.02652	673.035	673.035	0.01907	0.01695
674.963	0.0254	674.963	0.02213	674.963	0.01009	674.963	0.01747	674.963	0.03037	674.963	0.02596	674.963	674.963	0.01747	0.01696
676.892	0.02304	676.892	0.01952	676.892	0.0078	676.892	0.01628	676.892	0.02782	676.892	0.02353	676.892	676.892	0.01628	0.01713
678.82	0.02118	678.82	0.01713	678.82	0.00575	678.82	0.01616	678.82	0.02593	678.82	0.02154	678.82	678.82	0.01616	0.01738
680.749	0.02061	680.749	0.01633	680.749	0.00486	680.749	0.01678	680.749	0.02574	680.749	0.0211	680.749	680.749	0.01678	0.01762
682.677	0.02111	682.677	0.01684	682.677	0.00508	682.677	0.0181	682.677	0.02673	682.677	0.02188	682.677	682.677	0.0181	0.01782
684.606	0.02272	684.606	0.01863	684.606	0.00669	684.606	0.01975	684.606	0.02883	684.606	0.02388	684.606	684.606	0.01975	0.01808
686.534	0.02483	686.534	0.02127	686.534	0.00903	686.534	0.02057	686.534	0.03145	686.534	0.02668	686.534	686.534	0.02057	0.01854
688.463	0.0258	688.463	0.02262	688.463	0.01032	688.463	0.02061	688.463	0.03277	688.463	0.02855	688.463	688.463	0.02061	0.01953
690.391	0.02522	690.391	0.02203	690.391	0.00996	690.391	0.02053	690.391	0.03283	690.391	0.0286	690.391	690.391	0.02053	0.0211
692.319	0.02483	692.319	0.02115	692.319	0.00917	692.319	0.02069	692.319	0.0327	692.319	0.02816	692.319	692.319	0.02069	0.02279
694.248	0.02465	694.248	0.02067	694.248	0.00867	694.248	0.02154	694.248	0.03296	694.248	0.02857	694.248	694.248	0.02154	0.0242
696.177	0.02471	696.177	0.02117	696.177	0.00921	696.177	0.02369	696.177	0.03431	696.177	0.03036	696.177	696.177	0.02369	0.02556
698.105	0.02695	698.105	0.0239	698.105	0.01187	698.105	0.02666	698.105	0.03773	698.105	0.0343	698.105	698.105	0.02666	0.02703
700.033	0.0308	700.033	0.02822	700.033	0.01611	700.033	0.0286	700.033	0.04246	700.033	0.03972	700.033	700.033	0.0286	0.02855
701.962	0.03309	701.962	0.03096	701.962	0.01883	701.962	0.0294	701.962	0.04554	701.962	0.04327	701.962	701.962	0.0294	0.0302
703.89	0.03363	703.89	0.0314	703.89	0.01944	703.89	0.03205	703.89	0.04683	703.89	0.04495	703.89	703.89	0.03205	0.03173
705.819	0.03606	705.819	0.0344	705.819	0.02218	705.819	0.03729	705.819	0.05104	705.819	0.04999	705.819	705.819	0.03729	0.03505
707.747	0.04118	707.747	0.04105	707.747	0.02827	707.747	0.04277	707.747	0.05939	707.747	0.05943	707.747	707.747	0.04277	0.04643
709.676	0.04605	709.676	0.04796	709.676	0.0346	709.676	0.04984	709.676	0.06812	709.676	0.06933	709.676	709.676	0.04984	0.06756
711.604	0.05261	711.604	0.05688	711.604	0.04318	711.604	0.06132	711.604	0.07938	711.604	0.08229	711.604	711.604	0.06132	0.09374
713.533	0.06375	713.533	0.07225	713.533	0.05793	713.533	0.07969	713.533	0.09766	713.533	0.10302	713.533	713.533	0.07969	0.11953
715.461	0.08262	715.461	0.09927	715.461	0.08332	715.461	0.10899	715.461	0.12691	715.461	0.13528	715.461	715.461	0.10899	0.14105
717.39	0.11927	717.39	0.14678	717.39	0.12929	717.39	0.1365	717.39	0.17358	717.39	0.18399	717.39	717.39	0.1365	0.15577
719.318	0.16878	719.318	0.19947	719.318	0.18339	719.318	0.13056	719.318	0.2174	719.318	0.22587	719.318	719.318	0.13056	0.16234
721.246	0.19041	721.246	0.20776	721.246	0.19522	721.246	0.10057	721.246	0.20793	721.246	0.21044	721.246	721.246	0.10057	0.16064
723.175	0.16468	723.175	0.16945	723.175	0.15754	723.175	0.07062	723.175	0.16017	723.175	0.15953	723.175	723.175	0.07062	0.1513
725.104	0.12009	725.104	0.12118	725.104	0.10852	725.104	0.04909	725.104	0.11248	725.104	0.11099	725.104	725.104	0.04909	0.13481
727.032	0.08235	727.032	0.08297	727.032	0.0697	727.032	0.03621	727.032	0.07819	727.032	0.07619	727.032	727.032	0.03621	0.11192
728.96	0.0592	728.96	0.05929	728.96	0.04567	728.96	0.02979	728.96	0.05766	728.96	0.05534	728.96	728.96	0.02979	0.0846
730.889	0.04845	730.889	0.04741	730.889	0.03361	730.889	0.02679	730.889	0.04744	730.889	0.04496	730.889	730.889	0.02679	0.05706
732.817	0.0435	732.817	0.04157	732.817	0.02776	732.817	0.025	732.817	0.04267	732.817	0.04004	732.817	732.817	0.025	0.03633
734.746	0.0397	734.746	0.03802	734.746	0.02427	734.746	0.02329	734.746	0.03982	734.746	0.03718	734.746	734.746	0.02329	0.0281
736.674	0.0356	736.674	0.03434	736.674	0.02058	736.674	0.02243	736.674	0.03709	736.674	0.03445	736.674	736.674	0.02243	0.02892
738.603	0.03311	738.603	0.03191	738.603	0.01779	738.603	0.02505	738.603	0.03573	738.603	0.03322	738.603	738.603	0.02505	0.03213
740.531	0.0365	740.531	0.03542	740.531	0.02075	740.531	0.03144	740.531	0.03989	740.531	0.03763	740.531	740.531	0.03144	0.03444
742.46	0.04632	742.46	0.04577	742.46	0.03081	742.46	0.0359	742.46	0.05007	742.46	0.04791	742.46	742.46	0.0359	0.03563
744.388	0.05417	744.388	0.05406	744.388	0.03921	744.388	0.03377	744.388	0.05718	744.388	0.05509	744.388	744.388	0.03377	0.03643
746.317	0.05227	746.317	0.05225	746.317	0.03749	746.317	0.02678	746.317	0.05378	746.317	0.05151	746.317	746.317	0.02678	0.03674
748.245	0.04138	748.245	0.0411	748.245	0.02658	748.245	0.02064	748.245	0.04265	748.245	0.04005	748.245	748.245	0.02064	0.03606
750.173	0.03124	750.173	0.03004	750.173	0.01593	750.173	0.01924	750.173	0.03288	750.173	0.03001	750.173	750.173	0.01924	0.03426
752.102	0.0291	752.102	0.02703	752.102	0.013	752.102	0.02261	752.102	0.03065	752.102	0.02771	752.102	752.102	0.02261	0.03125
754.03	0.03424	754.03	0.03258	754.03	0.01805	754.03	0.02421	754.03	0.03601	754.03	0.03327	754.03	754.03	0.02421	0.02735
755.959	0.03611	755.959	0.03512	755.959	0.02024	755.959	0.02001	755.959	0.03856	755.959	0.03583	755.959	755.959	0.02001	0.02347
757.887	0.02958	757.887	0.028	757.887	0.01326	757.887	0.01591	757.887	0.03187	757.887	0.02894	757.887	757.887	0.01591	0.02089
759.816	0.02349	759.816	0.0211	759.816	0.00661	759.816	0.01505	759.816	0.02534	759.816	0.02227	759.816	759.816	0.01505	0.02004
761.744	0.02187	761.744	0.01943	761.744	0.00495	761.744	0.01603	761.744	0.02397	761.744	0.02052	761.744	761.744	0.01603	0.02012
763.673	0.02284	763.673	0.02055	763.673	0.0059	763.673	0.01769	763.673	0.02553	763.673	0.02183	763.673	763.673	0.01769	0.02004
765.601	0.02491	765.601	0.02278	765.601	0.00796	765.601	0.01872	765.601	0.02818	765.601	0.02444	765.601	765.601	0.01872	0.01933
767.53	0.02614	767.53	0.02426	767.53	0.00953	767.53	0.01845	767.53	0.02981	767.53	0.02634	767.53	767.53	0.01845	0.01836
769.458	0.02617	769.458	0.02409	769.458	0.00931	769.458	0.01739	769.458	0.02939	769.458	0.02614	769.458	769.458	0.01739	0.01799
771.387	0.02495	771.387	0.02275	771.387	0.00772	771.387	0.01651	771.387	0.02769	771.387	0.02453	771.387	771.387	0.01651	0.0182
773.315	0.02376	773.315	0.02142	773.315	0.00624	773.315	0.01583	773.315	0.02629	773.315	0.02306	773.315	773.315	0.01583	0.01814
775.244	0.02289	775.244	0.02035	775.244	0.0052	775.244	0.01522	775.244	0.02521	775.244	0.0219	775.244	775.244	0.01522	0.01749
777.172	0.02208	777.172	0.01938	777.172	0.00428	777.172	0.01462	777.172	0.02424	777.172	0.02091	777.172	777.172	0.01462	0.01652
779.101	0.02093	779.101	0.01819	779.101	0.003	779.101	0.01411	779.101	0.02329	779.101	0.0198	779.101	779.101	0.01411	0.01541
781.029	0.01991	781.029	0.01701	781.029	0.00203	781.029	0.01382	781.029	0.02247	781.029	0.01871	781.029	781.029	0.01382	0.0144
782.957	0.01955	782.957	0.0163	782.957	0.00148	782.957	0.01388	782.957	0.02202	782.957	0.018	782.957	782.957	0.01388	0.01372
784.886	0.01968	784.886	0.01621	784.886	0.00133	784.886	0.01392	784.886	0.02211	784.886	0.01808	784.886	784.886	0.01392	0.01346
786.814	0.01967	786.814	0.01631	786.814	0.00107	786.814	0.01387	786.814	0.02217	786.814	0.01842	786.814	786.814	0.01387	0.01356
788.743	0.01977	788.743	0.01612	788.743	0.000796851	788.743	0.01406	788.743	0.02209	788.743	0.01849	788.743	788.743	0.01406	0.01385
790.671	0.01984	790.671	0.01589	790.671	0.00081746	790.671	0.01471	790.671	0.02239	790.671	0.01851	790.671	790.671	0.01471	0.01419
792.6	0.02039	792.6	0.0166	792.6	0.00157	792.6	0.01568	792.6	0.02343	792.6	0.01929	792.6	792.6	0.01568	0.01456
794.528	0.02154	794.528	0.0182	794.528	0.00278	794.528	0.01658	794.528	0.02497	794.528	0.02098	794.528	794.528	0.01658	0.01488
796.457	0.0229	796.457	0.01984	796.457	0.00405	796.457	0.01665	796.457	0.02641	796.457	0.02266	796.457	796.457	0.01665	0.01512
798.385	0.02303	798.385	0.01985	798.385	0.00398	798.385	0.01601	798.385	0.02652	798.385	0.02261	798.385	798.385	0.01601	0.01525
800.314	0.02176	800.314	0.01845	800.314	0.00282	800.314	0.01555	800.314	0.02549	800.314	0.02115	800.314	800.314	0.01555	0.01532
802.242	0.02069	802.242	0.01734	802.242	0.00179	802.242	0.01567	802.242	0.02476	802.242	0.02013	802.242	802.242	0.01567	0.01537
804.171	0.02059	804.171	0.01733	804.171	0.00149	804.171	0.016	804.171	0.02496	804.171	0.02024	804.171	804.171	0.016	0.01541
806.099	0.02107	806.099	0.01775	806.099	0.0018	806.099	0.01641	806.099	0.02549	806.099	0.02084	806.099	806.099	0.01641	0.01537
808.028	0.02177	808.028	0.01842	808.028	0.00235	808.028	0.01689	808.028	0.02613	808.028	0.02156	808.028	808.028	0.01689	0.01534
809.956	0.0226	809.956	0.01905	809.956	0.00286	809.956	0.0174	809.956	0.0269	809.956	0.02221	809.956	809.956	0.0174	0.01539
811.885	0.02351	811.885	0.01978	811.885	0.00352	811.885	0.01792	811.885	0.02772	811.885	0.02291	811.885	811.885	0.01792	0.01567
813.813	0.02408	813.813	0.02073	813.813	0.00407	813.813	0.01862	813.813	0.02854	813.813	0.0237	813.813	813.813	0.01862	0.01645
815.741	0.02473	815.741	0.02151	815.741	0.00481	815.741	0.01953	815.741	0.02965	815.741	0.02482	815.741	815.741	0.01953	0.0181
817.67	0.02539	817.67	0.02202	817.67	0.00544	817.67	0.0207	817.67	0.03111	817.67	0.02637	817.67	817.67	0.0207	0.02078
819.598	0.0261	819.598	0.0229	819.598	0.00633	819.598	0.02266	819.598	0.03297	819.598	0.02841	819.598	819.598	0.02266	0.02436
821.527	0.02769	821.527	0.02501	821.527	0.00855	821.527	0.02603	821.527	0.03609	821.527	0.03174	821.527	821.527	0.02603	0.02835
823.455	0.03156	823.455	0.02967	823.455	0.01302	823.455	0.03051	823.455	0.04146	823.455	0.03785	823.455	823.455	0.03051	0.03222
825.384	0.03758	825.384	0.03664	825.384	0.01965	825.384	0.03453	825.384	0.04858	825.384	0.04605	825.384	825.384	0.03453	0.03552
827.312	0.04362	827.312	0.04348	827.312	0.0263	827.312	0.03611	827.312	0.055	827.312	0.05333	827.312	827.312	0.03611	0.03806
829.241	0.04639	829.241	0.04671	829.241	0.02955	829.241	0.03522	829.241	0.05751	829.241	0.05622	829.241	829.241	0.03522	0.03995
831.169	0.0452	831.169	0.04585	831.169	0.02873	831.169	0.03322	831.169	0.0561	831.169	0.05455	831.169	831.169	0.03322	0.04148
833.098	0.04148	833.098	0.04274	833.098	0.02553	833.098	0.03149	833.098	0.05291	833.098	0.05081	833.098	833.098	0.03149	0.0429
835.026	0.03829	835.026	0.03993	835.026	0.02246	835.026	0.03117	835.026	0.05016	835.026	0.04789	835.026	835.026	0.03117	0.04428
836.955	0.03753	836.955	0.03925	836.955	0.02147	836.955	0.03285	836.955	0.04964	836.955	0.0477	836.955	836.955	0.03285	0.04562
838.883	0.03979	838.883	0.04155	838.883	0.02363	838.883	0.03604	838.883	0.05232	838.883	0.05093	838.883	838.883	0.03604	0.04703
840.812	0.04437	840.812	0.04629	840.812	0.0283	840.812	0.03961	840.812	0.05741	840.812	0.05661	840.812	840.812	0.03961	0.04869
842.74	0.04941	842.74	0.05202	842.74	0.0338	842.74	0.04185	842.74	0.06308	842.74	0.06257	842.74	842.74	0.04185	0.05063
844.668	0.05316	844.668	0.05609	844.668	0.03797	844.668	0.04221	844.668	0.06666	844.668	0.06635	844.668	844.668	0.04221	0.05244
846.597	0.05451	846.597	0.05753	846.597	0.0394	846.597	0.04099	846.597	0.06723	846.597	0.06704	846.597	846.597	0.04099	0.05356
848.525	0.05291	848.525	0.05641	848.525	0.03764	848.525	0.03885	848.525	0.06528	848.525	0.06494	848.525	848.525	0.03885	0.05353
850.454	0.04986	850.454	0.05328	850.454	0.03424	850.454	0.03624	850.454	0.06188	850.454	0.06111	850.454	850.454	0.03624	0.05227
852.382	0.04629	852.382	0.04893	852.382	0.03023	852.382	0.03361	852.382	0.05771	852.382	0.05632	852.382	852.382	0.03361	0.04993
854.311	0.0426	854.311	0.04467	854.311	0.0263	854.311	0.03146	854.311	0.05352	854.311	0.05155	854.311	854.311	0.03146	0.04688
856.239	0.03967	856.239	0.04164	856.239	0.02306	856.239	0.03034	856.239	0.0501	856.239	0.04792	856.239	856.239	0.03034	0.04355
858.168	0.03858	858.168	0.04009	858.168	0.02132	858.168	0.03012	858.168	0.04832	858.168	0.04606	858.168	858.168	0.03012	0.04047
860.096	0.03881	860.096	0.03978	860.096	0.02114	860.096	0.03026	860.096	0.04797	860.096	0.04563	860.096	860.096	0.03026	0.03788
862.025	0.03923	862.025	0.04019	862.025	0.02158	862.025	0.02997	862.025	0.04819	862.025	0.04578	862.025	862.025	0.02997	0.03594
863.953	0.03869	863.953	0.04006	863.953	0.02123	863.953	0.02923	863.953	0.04773	863.953	0.04532	863.953	863.953	0.02923	0.0348
865.881	0.03741	865.881	0.039	865.881	0.02002	865.881	0.02854	865.881	0.04656	865.881	0.04403	865.881	865.881	0.02854	0.03455
867.81	0.03609	867.81	0.03757	867.81	0.01881	867.81	0.02843	867.81	0.04546	867.81	0.04268	867.81	867.81	0.02843	0.03519
869.739	0.03574	869.739	0.03735	869.739	0.01849	869.739	0.02911	869.739	0.04527	869.739	0.04238	869.739	869.739	0.02911	0.03649
871.667	0.03699	871.667	0.03877	871.667	0.01956	871.667	0.03077	871.667	0.04636	871.667	0.04376	871.667	871.667	0.03077	0.03801
873.595	0.03981	873.595	0.04167	873.595	0.02243	873.595	0.03303	873.595	0.04901	873.595	0.04691	873.595	873.595	0.03303	0.03942
875.524	0.04353	875.524	0.0457	875.524	0.02612	875.524	0.03515	875.524	0.05261	875.524	0.05072	875.524	875.524	0.03515	0.04056
877.452	0.0472	877.452	0.04944	877.452	0.02935	877.452	0.03598	877.452	0.05599	877.452	0.05419	877.452	877.452	0.03598	0.04145
879.381	0.04889	879.381	0.05088	879.381	0.0305	879.381	0.03491	879.381	0.0573	879.381	0.05567	879.381	879.381	0.03491	0.04205
881.309	0.04724	881.309	0.04931	881.309	0.0288	881.309	0.03269	881.309	0.0556	881.309	0.05395	881.309	881.309	0.03269	0.04226
883.238	0.04363	883.238	0.04567	883.238	0.02538	883.238	0.03068	883.238	0.05207	883.238	0.05034	883.238	883.238	0.03068	0.04188
885.166	0.04068	885.166	0.04246	885.166	0.02217	885.166	0.02943	885.166	0.04886	885.166	0.047	885.166	885.166	0.02943	0.04077
887.095	0.0392	887.095	0.04048	887.095	0.02023	887.095	0.02894	887.095	0.04688	887.095	0.04474	887.095	887.095	0.02894	0.03893
889.023	0.03876	889.023	0.03985	889.023	0.01967	889.023	0.02858	889.023	0.04609	889.023	0.04369	889.023	889.023	0.02858	0.03658
890.952	0.03845	890.952	0.03959	890.952	0.01932	890.952	0.02764	890.952	0.04552	890.952	0.04299	890.952	890.952	0.02764	0.03405
892.88	0.03737	892.88	0.03824	892.88	0.01811	892.88	0.02591	892.88	0.04401	892.88	0.04145	892.88	892.88	0.02591	0.03175
894.808	0.03498	894.808	0.03538	894.808	0.0154	894.808	0.02398	894.808	0.04126	894.808	0.0385	894.808	894.808	0.02398	0.02982
896.737	0.03171	896.737	0.03201	896.737	0.01211	896.737	0.02236	896.737	0.0382	896.737	0.03517	896.737	896.737	0.02236	0.02816
898.665	0.02893	898.665	0.02903	898.665	0.00919	898.665	0.02128	898.665	0.03561	898.665	0.0324	898.665	898.665	0.02128	0.02668
900.594	0.02733	900.594	0.02717	900.594	0.00736	900.594	0.02072	900.594	0.03389	900.594	0.03051	900.594	900.594	0.02072	0.02536
902.522	0.02668	902.522	0.02645	902.522	0.00659	902.522	0.02081	902.522	0.033	902.522	0.0296	902.522	902.522	0.02081	0.02429
904.451	0.02693	904.451	0.02656	904.451	0.00667	904.451	0.02121	904.451	0.03314	904.451	0.0297	904.451	904.451	0.02121	0.0236
906.379	0.02732	906.379	0.0269	906.379	0.00706	906.379	0.02159	906.379	0.03378	906.379	0.03029	906.379	906.379	0.02159	0.02329
908.308	0.02761	908.308	0.02747	908.308	0.00752	908.308	0.0218	908.308	0.03438	908.308	0.03091	908.308	908.308	0.0218	0.02326
910.236	0.02777	910.236	0.02778	910.236	0.00768	910.236	0.02173	910.236	0.03472	910.236	0.03126	910.236	910.236	0.02173	0.02324
912.165	0.0279	912.165	0.02759	912.165	0.00738	912.165	0.02125	912.165	0.03461	912.165	0.03109	912.165	912.165	0.02125	0.02303
914.093	0.0275	914.093	0.0268	914.093	0.00673	914.093	0.02065	914.093	0.03385	914.093	0.03032	914.093	914.093	0.02065	0.02257
916.022	0.02673	916.022	0.02563	916.022	0.00577	916.022	0.01993	916.022	0.03289	916.022	0.02901	916.022	916.022	0.01993	0.02187
917.95	0.02534	917.95	0.02419	917.95	0.00414	917.95	0.01917	917.95	0.03173	917.95	0.02743	917.95	917.95	0.01917	0.02104
919.879	0.02387	919.879	0.02271	919.879	0.00245	919.879	0.01864	919.879	0.03053	919.879	0.02604	919.879	919.879	0.01864	0.02019
921.807	0.02278	921.807	0.02144	921.807	0.00117	921.807	0.0184	921.807	0.02969	921.807	0.02503	921.807	921.807	0.0184	0.01941
923.736	0.02212	923.736	0.02081	923.736	0.000645724	923.736	0.01837	923.736	0.02931	923.736	0.02455	923.736	923.736	0.01837	0.01882
925.664	0.02205	925.664	0.02077	925.664	0.000522075	925.664	0.01858	925.664	0.02925	925.664	0.02444	925.664	925.664	0.01858	0.01854
927.592	0.02236	927.592	0.02116	927.592	0.000618247	927.592	0.01902	927.592	0.0296	927.592	0.02485	927.592	927.592	0.01902	0.01858
929.521	0.02299	929.521	0.02182	929.521	0.00114	929.521	0.01962	929.521	0.0303	929.521	0.02567	929.521	929.521	0.01962	0.01891
931.449	0.02404	931.449	0.02268	931.449	0.00208	931.449	0.02023	931.449	0.03125	931.449	0.02666	931.449	931.449	0.02023	0.01955
933.378	0.02501	933.378	0.02352	933.378	0.00295	933.378	0.0209	933.378	0.03222	933.378	0.02754	933.378	933.378	0.0209	0.02038
935.306	0.02605	935.306	0.02446	935.306	0.00381	935.306	0.02161	935.306	0.03328	935.306	0.02865	935.306	935.306	0.02161	0.02129
937.235	0.02711	937.235	0.02555	937.235	0.00469	937.235	0.02236	937.235	0.03442	937.235	0.02991	937.235	937.235	0.02236	0.02224
939.163	0.02813	939.163	0.02687	939.163	0.00584	939.163	0.02308	939.163	0.03561	939.163	0.03115	939.163	939.163	0.02308	0.02325
941.092	0.029	941.092	0.02805	941.092	0.00684	941.092	0.02372	941.092	0.03675	941.092	0.03233	941.092	941.092	0.02372	0.02428
943.02	0.02998	943.02	0.02896	943.02	0.00771	943.02	0.02429	943.02	0.03778	943.02	0.03362	943.02	943.02	0.02429	0.02525
944.949	0.03056	944.949	0.02967	944.949	0.00842	944.949	0.025	944.949	0.03869	944.949	0.03478	944.949	944.949	0.025	0.02608
946.877	0.03097	946.877	0.03069	946.877	0.0091	946.877	0.02585	946.877	0.03982	946.877	0.03599	946.877	946.877	0.02585	0.02686
948.806	0.03173	948.806	0.03193	948.806	0.00997	948.806	0.0266	948.806	0.04117	948.806	0.03743	948.806	948.806	0.0266	0.02784
950.734	0.03279	950.734	0.03285	950.734	0.01084	950.734	0.02714	950.734	0.04236	950.734	0.03887	950.734	950.734	0.02714	0.0293
952.663	0.03317	952.663	0.0333	952.663	0.0114	952.663	0.02784	952.663	0.04323	952.663	0.03991	952.663	952.663	0.02784	0.03131
954.591	0.03351	954.591	0.03411	954.591	0.0121	954.591	0.02923	954.591	0.04434	954.591	0.04127	954.591	954.591	0.02923	0.03374
956.519	0.03508	956.519	0.03604	956.519	0.01375	956.519	0.03155	956.519	0.04655	956.519	0.04391	956.519	956.519	0.03155	0.03632
958.448	0.03826	958.448	0.03944	958.448	0.01684	958.448	0.03422	958.448	0.05025	958.448	0.04812	958.448	958.448	0.03422	0.03878
960.376	0.04201	960.376	0.04344	960.376	0.02053	960.376	0.03638	960.376	0.05451	960.376	0.05274	960.376	960.376	0.03638	0.04093
962.305	0.0451	962.305	0.04697	962.305	0.02369	962.305	0.03717	962.305	0.05794	962.305	0.05639	962.305	962.305	0.03717	0.04269
964.233	0.04619	964.233	0.0484	964.233	0.02477	964.233	0.03662	964.233	0.05919	964.233	0.05782	964.233	964.233	0.03662	0.04392
966.162	0.04549	966.162	0.04758	966.162	0.02377	966.162	0.03532	966.162	0.05832	966.162	0.05676	966.162	966.162	0.03532	0.04444
968.09	0.04352	968.09	0.04544	968.09	0.02173	968.09	0.03406	968.09	0.05625	968.09	0.05428	968.09	968.09	0.03406	0.04411
970.019	0.04185	970.019	0.04361	970.019	0.01992	970.019	0.03322	970.019	0.05424	970.019	0.05214	970.019	970.019	0.03322	0.04313
971.947	0.04064	971.947	0.04249	971.947	0.01871	971.947	0.03252	971.947	0.0529	971.947	0.05075	971.947	971.947	0.03252	0.04197
973.876	0.03966	973.876	0.04165	973.876	0.01773	973.876	0.03173	973.876	0.05179	973.876	0.04972	973.876	973.876	0.03173	0.04108
975.804	0.03881	975.804	0.04067	975.804	0.01672	975.804	0.03138	975.804	0.05053	975.804	0.04845	975.804	975.804	0.03138	0.0407
977.733	0.03828	977.733	0.04039	977.733	0.01646	977.733	0.03222	977.733	0.04998	977.733	0.04791	977.733	977.733	0.03222	0.0408
979.661	0.03917	979.661	0.04189	979.661	0.01785	979.661	0.03418	979.661	0.05132	979.661	0.04938	979.661	979.661	0.03418	0.04111
981.59	0.04215	981.59	0.04512	981.59	0.0208	981.59	0.03567	981.59	0.05444	981.59	0.05247	981.59	981.59	0.03567	0.04139
983.518	0.04481	983.518	0.04778	983.518	0.02319	983.518	0.0354	983.518	0.05681	983.518	0.05483	983.518	983.518	0.0354	0.04142
985.447	0.04475	985.447	0.04784	985.447	0.02329	985.447	0.03363	985.447	0.05637	985.447	0.05449	985.447	985.447	0.03363	0.04109
987.375	0.04199	987.375	0.04534	987.375	0.02081	987.375	0.03134	987.375	0.05356	987.375	0.05157	987.375	987.375	0.03134	0.04035
989.303	0.03854	989.303	0.04215	989.303	0.01746	989.303	0.02942	989.303	0.04991	989.303	0.04786	989.303	989.303	0.02942	0.03905
991.232	0.036	991.232	0.03937	991.232	0.01473	991.232	0.02828	991.232	0.04685	991.232	0.04464	991.232	991.232	0.02828	0.03705
993.16	0.03453	993.16	0.0374	993.16	0.01285	993.16	0.02712	993.16	0.04503	993.16	0.04242	993.16	993.16	0.02712	0.0344
995.089	0.03283	995.089	0.03535	995.089	0.01081	995.089	0.02554	995.089	0.0432	995.089	0.04044	995.089	995.089	0.02554	0.03139
997.017	0.03036	997.017	0.03269	997.017	0.00822	997.017	0.02367	997.017	0.04067	997.017	0.03768	997.017	997.017	0.02367	0.0285
998.946	0.0278	998.946	0.0298	998.946	0.0055	998.946	0.02202	998.946	0.0377	998.946	0.03444	998.946	998.946	0.02202	0.02603
1000.87	0.02576	1000.87	0.02734	1000.87	0.00348	1000.87	0.0209	1000.87	0.03508	1000.87	0.03171	1000.87	1000.87	0.0209	0.02409
1002.8	0.02446	1002.8	0.02546	1002.8	0.00203	1002.8	0.02033	1002.8	0.03329	1002.8	0.02964	1002.8	1002.8	0.02033	0.02279
1004.73	0.02411	1004.73	0.02446	1004.73	0.00106	1004.73	0.02009	1004.73	0.03237	1004.73	0.02843	1004.73	1004.73	0.02009	0.02207
1006.66	0.02364	1006.66	0.02413	1006.66	0.000590769	1006.66	0.0203	1006.66	0.032	1006.66	0.02805	1006.66	1006.66	0.0203	0.02185
1008.59	0.02349	1008.59	0.02433	1008.59	0.000412164	1008.59	0.02106	1008.59	0.03233	1008.59	0.02842	1008.59	1008.59	0.02106	0.02202
1010.52	0.02419	1010.52	0.02522	1010.52	0.000893023	1010.52	0.02242	1010.52	0.03355	1010.52	0.0297	1010.52	1010.52	0.02242	0.02245
1012.45	0.02578	1012.45	0.02706	1012.45	0.00231	1012.45	0.02353	1012.45	0.03571	1012.45	0.03199	1012.45	1012.45	0.02353	0.023
1014.37	0.02717	1014.37	0.02879	1014.37	0.00381	1014.37	0.0237	1014.37	0.03748	1014.37	0.03417	1014.37	1014.37	0.0237	0.02346
1016.3	0.02721	1016.3	0.02913	1016.3	0.00424	1016.3	0.02294	1016.3	0.03775	1016.3	0.03468	1016.3	1016.3	0.02294	0.02376
1018.23	0.02593	1018.23	0.02767	1018.23	0.00296	1018.23	0.02188	1018.23	0.03654	1018.23	0.03306	1018.23	1018.23	0.02188	0.02391
1020.16	0.02454	1020.16	0.02582	1020.16	0.00118	1020.16	0.02114	1020.16	0.03485	1020.16	0.03119	1020.16	1020.16	0.02114	0.02391
1022.09	0.02362	1022.09	0.02462	1022.09	-5.49553e-05	1022.09	0.02108	1022.09	0.03366	1022.09	0.03023	1022.09	1022.09	0.02108	0.02379
1024.02	0.02344	1024.02	0.02433	1024.02	-0.000412164	1024.02	0.02153	1024.02	0.03357	1024.02	0.03006	1024.02	1024.02	0.02153	0.02359
1025.94	0.02364	1025.94	0.02437	1025.94	-0.000357209	1025.94	0.02201	1025.94	0.03429	1025.94	0.03057	1025.94	1025.94	0.02201	0.02336
1027.87	0.02406	1027.87	0.02484	1027.87	0.000103041	1027.87	0.02241	1027.87	0.03506	1027.87	0.03167	1027.87	1027.87	0.02241	0.02329
1029.8	0.02422	1029.8	0.02546	1029.8	0.000618247	1029.8	0.0227	1029.8	0.0357	1029.8	0.03281	1029.8	1029.8	0.0227	0.02358
1031.73	0.02427	1031.73	0.02566	1031.73	0.000769374	1031.73	0.02293	1031.73	0.03615	1031.73	0.03376	1031.73	1031.73	0.02293	0.0241
1033.66	0.02423	1033.66	0.02567	1033.66	0.000789982	1033.66	0.02333	1033.66	0.03652	1033.66	0.0344	1033.66	1033.66	0.02333	0.02467
1035.59	0.02442	1035.59	0.02575	1035.59	0.000941109	1035.59	0.02371	1035.59	0.03715	1035.59	0.03498	1035.59	1035.59	0.02371	0.02513
1037.52	0.02483	1037.52	0.02593	1037.52	0.00081746	1037.52	0.02413	1037.52	0.03776	1037.52	0.03556	1037.52	1037.52	0.02413	0.02547
1039.44	0.02516	1039.44	0.02622	1039.44	0.000975456	1039.44	0.0245	1039.44	0.03843	1039.44	0.0362	1039.44	1039.44	0.0245	0.02575
1041.37	0.02547	1041.37	0.02662	1041.37	0.00138	1041.37	0.02472	1041.37	0.03902	1041.37	0.03687	1041.37	1041.37	0.02472	0.026
1043.3	0.02581	1043.3	0.02709	1043.3	0.00159	1043.3	0.02501	1043.3	0.03938	1043.3	0.03758	1043.3	1043.3	0.02501	0.02628
1045.23	0.02609	1045.23	0.02745	1045.23	0.00163	1045.23	0.02563	1045.23	0.03983	1045.23	0.03822	1045.23	1045.23	0.02563	0.0266
1047.16	0.0266	1047.16	0.0281	1047.16	0.00215	1047.16	0.02628	1047.16	0.04081	1047.16	0.039	1047.16	1047.16	0.02628	0.02702
1049.09	0.02713	1049.09	0.02895	1049.09	0.0028	1049.09	0.02718	1049.09	0.04186	1049.09	0.04017	1049.09	1049.09	0.02718	0.02758
1051.01	0.02788	1051.01	0.02982	1051.01	0.00354	1051.01	0.02809	1051.01	0.04329	1051.01	0.04198	1051.01	1051.01	0.02809	0.02836
1052.94	0.02848	1052.94	0.03044	1052.94	0.00411	1052.94	0.02891	1052.94	0.04473	1052.94	0.04378	1052.94	1052.94	0.02891	0.02928
1054.87	0.02932	1054.87	0.03115	1054.87	0.00471	1054.87	0.02987	1054.87	0.04604	1054.87	0.04544	1054.87	1054.87	0.02987	0.03043
1056.8	0.0302	1056.8	0.03202	1056.8	0.00534	1056.8	0.03104	1056.8	0.04758	1056.8	0.04727	1056.8	1056.8	0.03104	0.03182
1058.73	0.03094	1058.73	0.03312	1058.73	0.00598	1058.73	0.03232	1058.73	0.04944	1058.73	0.04956	1058.73	1058.73	0.03232	0.03339
1060.66	0.03166	1060.66	0.03437	1060.66	0.00708	1060.66	0.03366	1060.66	0.05147	1060.66	0.05204	1060.66	1060.66	0.03366	0.03515
1062.59	0.03274	1062.59	0.03586	1062.59	0.00843	1062.59	0.03521	1062.59	0.0536	1062.59	0.05495	1062.59	1062.59	0.03521	0.03721
1064.51	0.03408	1064.51	0.03745	1064.51	0.00977	1064.51	0.03715	1064.51	0.05608	1064.51	0.0582	1064.51	1064.51	0.03715	0.03969
1066.44	0.03569	1066.44	0.03948	1066.44	0.01175	1066.44	0.03949	1066.44	0.05916	1066.44	0.06184	1066.44	1066.44	0.03949	0.04272
1068.37	0.03794	1068.37	0.04221	1068.37	0.0142	1068.37	0.04239	1068.37	0.0629	1068.37	0.06605	1068.37	1068.37	0.04239	0.04631
1070.3	0.0407	1070.3	0.04573	1070.3	0.01709	1070.3	0.04567	1070.3	0.06751	1070.3	0.07118	1070.3	1070.3	0.04567	0.05048
1072.23	0.04377	1072.23	0.0496	1072.23	0.02038	1072.23	0.04923	1072.23	0.07273	1072.23	0.07743	1072.23	1072.23	0.04923	0.05532
1074.16	0.04786	1074.16	0.05448	1074.16	0.02417	1074.16	0.05302	1074.16	0.07841	1074.16	0.08434	1074.16	1074.16	0.05302	0.06094
1076.08	0.05213	1076.08	0.06019	1076.08	0.02878	1076.08	0.05729	1076.08	0.08444	1076.08	0.09121	1076.08	1076.08	0.05729	0.0672
1078.01	0.05675	1078.01	0.06606	1078.01	0.03396	1078.01	0.06176	1078.01	0.09125	1078.01	0.09845	1078.01	1078.01	0.06176	0.07395
1079.94	0.06175	1079.94	0.07199	1079.94	0.03919	1079.94	0.06631	1079.94	0.09837	1079.94	0.10597	1079.94	1079.94	0.06631	0.081
1081.87	0.06668	1081.87	0.07853	1081.87	0.04477	1081.87	0.07053	1081.87	0.10561	1081.87	0.11384	1081.87	1081.87	0.07053	0.08818
1083.8	0.0717	1083.8	0.08553	1083.8	0.05032	1083.8	0.07434	1083.8	0.11233	1083.8	0.12103	1083.8	1083.8	0.07434	0.09498
1085.73	0.07695	1085.73	0.09199	1085.73	0.05537	1085.73	0.07749	1085.73	0.11839	1085.73	0.1271	1085.73	1085.73	0.07749	0.1011
1087.65	0.08177	1087.65	0.09726	1087.65	0.0596	1087.65	0.07984	1087.65	0.12341	1087.65	0.13174	1087.65	1087.65	0.07984	0.10634
1089.58	0.08545	1089.58	0.10152	1089.58	0.06301	1089.58	0.08095	1089.58	0.12715	1089.58	0.13512	1089.58	1089.58	0.08095	0.11069
1091.51	0.08757	1091.51	0.10395	1091.51	0.06536	1091.51	0.08126	1091.51	0.12892	1091.51	0.137	1091.51	1091.51	0.08126	0.11411
1093.44	0.08906	1093.44	0.10509	1093.44	0.06661	1093.44	0.0812	1093.44	0.12942	1093.44	0.13768	1093.44	1093.44	0.0812	0.11645
1095.37	0.08992	1095.37	0.10557	1095.37	0.06683	1095.37	0.0812	1095.37	0.12932	1095.37	0.13713	1095.37	1095.37	0.0812	0.11769
1097.3	0.09051	1097.3	0.10597	1097.3	0.06721	1097.3	0.08122	1097.3	0.12932	1097.3	0.13648	1097.3	1097.3	0.08122	0.11813
1099.23	0.09136	1099.23	0.10627	1099.23	0.06773	1099.23	0.08128	1099.23	0.12936	1099.23	0.136	1099.23	1099.23	0.08128	0.11802
1101.15	0.0923	1101.15	0.1074	1101.15	0.0685	1101.15	0.08055	1101.15	0.12944	1101.15	0.13619	1101.15	1101.15	0.08055	0.11758
1103.08	0.09241	1103.08	0.1073	1103.08	0.06811	1103.08	0.07916	1103.08	0.12829	1103.08	0.13502	1103.08	1103.08	0.07916	0.11684
1105.01	0.09147	1105.01	0.10574	1105.01	0.06658	1105.01	0.07785	1105.01	0.12608	1105.01	0.13245	1105.01	1105.01	0.07785	0.11581
1106.94	0.09005	1106.94	0.10403	1106.94	0.06498	1106.94	0.07708	1106.94	0.12398	1106.94	0.13009	1106.94	1106.94	0.07708	0.1144
1108.87	0.08955	1108.87	0.10314	1108.87	0.06443	1108.87	0.07624	1108.87	0.12276	1108.87	0.12849	1108.87	1108.87	0.07624	0.11246
1110.8	0.08927	1110.8	0.10215	1110.8	0.06415	1110.8	0.07461	1110.8	0.12143	1110.8	0.12621	1110.8	1110.8	0.07461	0.10968
1112.72	0.08825	1112.72	0.10052	1112.72	0.0628	1112.72	0.07174	1112.72	0.11882	1112.72	0.12297	1112.72	1112.72	0.07174	0.10602
1114.65	0.08563	1114.65	0.09722	1114.65	0.05943	1114.65	0.06829	1114.65	0.11425	1114.65	0.11802	1114.65	1114.65	0.06829	0.10152
1116.58	0.08164	1116.58	0.09244	1116.58	0.05537	1116.58	0.06446	1116.58	0.10876	1116.58	0.1122	1116.58	1116.58	0.06446	0.09632
1118.51	0.07694	1118.51	0.08661	1118.51	0.05057	1118.51	0.06047	1118.51	0.10266	1118.51	0.10562	1118.51	1118.51	0.06047	0.09042
1120.44	0.07171	1120.44	0.08048	1120.44	0.04518	1120.44	0.05633	1120.44	0.09631	1120.44	0.09883	1120.44	1120.44	0.05633	0.08393
1122.37	0.06586	1122.37	0.07412	1122.37	0.03972	1122.37	0.05273	1122.37	0.08972	1122.37	0.09243	1122.37	1122.37	0.05273	0.07736
1124.3	0.06052	1124.3	0.06844	1124.3	0.03497	1124.3	0.04999	1124.3	0.08398	1124.3	0.08686	1124.3	1124.3	0.04999	0.07159
1126.22	0.05642	1126.22	0.06383	1126.22	0.03075	1126.22	0.04873	1126.22	0.07962	1126.22	0.08239	1126.22	1126.22	0.04873	0.06769
1128.15	0.0537	1128.15	0.06121	1128.15	0.02808	1128.15	0.04931	1128.15	0.07762	1128.15	0.0805	1128.15	1128.15	0.04931	0.06679
1130.08	0.05302	1130.08	0.06064	1130.08	0.02719	1130.08	0.05212	1130.08	0.07853	1130.08	0.08167	1130.08	1130.08	0.05212	0.0694
1132.01	0.05473	1132.01	0.06274	1132.01	0.02894	1132.01	0.05743	1132.01	0.083	1132.01	0.08674	1132.01	1132.01	0.05743	0.07526
1133.94	0.05871	1133.94	0.06861	1133.94	0.0339	1133.94	0.06559	1133.94	0.09146	1133.94	0.09648	1133.94	1133.94	0.06559	0.0835
1135.87	0.06638	1135.87	0.07938	1135.87	0.04268	1135.87	0.07527	1135.87	0.10446	1135.87	0.11104	1135.87	1135.87	0.07527	0.09301
1137.8	0.07729	1137.8	0.09372	1137.8	0.05502	1137.8	0.08378	1137.8	0.11988	1137.8	0.12754	1137.8	1137.8	0.08378	0.10252
1139.72	0.08911	1139.72	0.10811	1139.72	0.06779	1139.72	0.08798	1139.72	0.13343	1139.72	0.141	1139.72	1139.72	0.08798	0.11119
1141.65	0.09833	1141.65	0.11751	1141.65	0.07653	1141.65	0.08804	1141.65	0.14013	1141.65	0.1474	1141.65	1141.65	0.08804	0.11835
1143.58	0.10298	1143.58	0.12094	1143.58	0.08005	1143.58	0.0855	1143.58	0.14022	1143.58	0.14681	1143.58	1143.58	0.0855	0.12341
1145.51	0.10294	1145.51	0.11947	1145.51	0.07955	1145.51	0.08214	1145.51	0.13617	1145.51	0.1414	1145.51	1145.51	0.08214	0.12583
1147.44	0.10085	1147.44	0.11596	1147.44	0.07736	1147.44	0.07922	1147.44	0.13082	1147.44	0.13489	1147.44	1147.44	0.07922	0.12541
1149.37	0.09899	1149.37	0.11302	1149.37	0.07527	1149.37	0.07723	1149.37	0.12616	1149.37	0.12934	1149.37	1149.37	0.07723	0.12232
1151.3	0.09855	1151.3	0.11146	1151.3	0.07427	1151.3	0.07529	1151.3	0.123	1151.3	0.12564	1151.3	1151.3	0.07529	0.11728
1153.22	0.09851	1153.22	0.11007	1153.22	0.07344	1153.22	0.07286	1153.22	0.11991	1153.22	0.12231	1153.22	1153.22	0.07286	0.11128
1155.15	0.09753	1155.15	0.10743	1155.15	0.07133	1155.15	0.06953	1155.15	0.11604	1155.15	0.11787	1155.15	1155.15	0.06953	0.10531
1157.08	0.0946	1157.08	0.10293	1157.08	0.06738	1157.08	0.06579	1157.08	0.11074	1157.08	0.11191	1157.08	1157.08	0.06579	0.09971
1159.01	0.08997	1159.01	0.09722	1159.01	0.06207	1159.01	0.062	1159.01	0.10478	1159.01	0.10539	1159.01	1159.01	0.062	0.09454
1160.94	0.08418	1160.94	0.09094	1160.94	0.05615	1160.94	0.05863	1160.94	0.09875	1160.94	0.09893	1160.94	1160.94	0.05863	0.08962
1162.87	0.07882	1162.87	0.08517	1162.87	0.05081	1162.87	0.05601	1162.87	0.09338	1162.87	0.09344	1162.87	1162.87	0.05601	0.08482
1164.79	0.07486	1164.79	0.08064	1164.79	0.04639	1164.79	0.05434	1164.79	0.08921	1164.79	0.08922	1164.79	1164.79	0.05434	0.08018
1166.72	0.07213	1166.72	0.07763	1166.72	0.04345	1166.72	0.05336	1166.72	0.08655	1166.72	0.08656	1166.72	1166.72	0.05336	0.0759
1168.65	0.07001	1168.65	0.07543	1168.65	0.04151	1168.65	0.05263	1168.65	0.08498	1168.65	0.08502	1168.65	1168.65	0.05263	0.07206
1170.58	0.06801	1170.58	0.07354	1170.58	0.03962	1170.58	0.0516	1170.58	0.08383	1170.58	0.08394	1170.58	1170.58	0.0516	0.0687
1172.51	0.06522	1172.51	0.0713	1172.51	0.03739	1172.51	0.05053	1172.51	0.08218	1172.51	0.08275	1172.51	1172.51	0.05053	0.06587
1174.44	0.06207	1174.44	0.06861	1174.44	0.03488	1174.44	0.05004	1174.44	0.08048	1174.44	0.08153	1174.44	1174.44	0.05004	0.06405
1176.37	0.05934	1176.37	0.06602	1176.37	0.03234	1176.37	0.05088	1176.37	0.0797	1176.37	0.08108	1176.37	1176.37	0.05088	0.06456
1178.29	0.05796	1178.29	0.06499	1178.29	0.0311	1178.29	0.05381	1178.29	0.08103	1178.29	0.083	1178.29	1178.29	0.05381	0.06918
1180.22	0.05901	1180.22	0.06678	1180.22	0.03239	1180.22	0.05969	1180.22	0.08569	1180.22	0.08867	1180.22	1180.22	0.05969	0.07868
1182.15	0.06327	1182.15	0.07256	1182.15	0.03717	1182.15	0.06922	1182.15	0.09507	1182.15	0.09951	1182.15	1182.15	0.06922	0.09209
1184.08	0.07124	1184.08	0.08374	1184.08	0.04674	1184.08	0.08294	1184.08	0.11025	1184.08	0.11664	1184.08	1184.08	0.08294	0.10716
1186.01	0.08469	1186.01	0.10242	1186.01	0.06282	1186.01	0.09874	1186.01	0.13209	1186.01	0.1406	1186.01	1186.01	0.09874	0.12182
1187.93	0.10341	1187.93	0.12682	1187.93	0.08411	1187.93	0.11099	1187.93	0.15726	1187.93	0.16736	1187.93	1187.93	0.11099	0.1347
1189.86	0.12221	1189.86	0.14879	1189.86	0.10393	1189.86	0.1139	1189.86	0.17677	1189.86	0.1869	1189.86	1189.86	0.1139	0.14513
1191.79	0.13242	1191.79	0.15828	1191.79	0.11324	1191.79	0.10807	1191.79	0.1814	1191.79	0.19024	1191.79	1191.79	0.10807	0.1529
1193.72	0.12961	1193.72	0.15309	1193.72	0.10931	1193.72	0.09905	1193.72	0.17212	1193.72	0.1792	1193.72	1193.72	0.09905	0.15826
1195.65	0.11846	1195.65	0.14038	1195.65	0.09799	1195.65	0.09328	1195.65	0.15775	1195.65	0.16358	1195.65	1195.65	0.09328	0.16179
1197.58	0.10945	1197.58	0.13073	1197.58	0.0891	1197.58	0.09321	1197.58	0.14856	1197.58	0.15437	1197.58	1197.58	0.09321	0.16393
1199.51	0.10795	1199.51	0.12957	1199.51	0.08816	1199.51	0.09748	1199.51	0.14845	1199.51	0.15479	1199.51	1199.51	0.09748	0.16493
1201.43	0.11288	1201.43	0.13555	1201.43	0.09389	1201.43	0.10358	1201.43	0.15525	1201.43	0.16199	1201.43	1201.43	0.10358	0.16538
1203.36	0.12154	1203.36	0.14524	1203.36	0.10325	1203.36	0.10997	1203.36	0.16496	1203.36	0.1719	1203.36	1203.36	0.10997	0.16625
1205.29	0.13301	1205.29	0.15678	1205.29	0.11457	1205.29	0.11395	1205.29	0.17514	1205.29	0.18216	1205.29	1205.29	0.11395	0.1681
1207.22	0.1436	1207.22	0.16585	1207.22	0.12419	1207.22	0.11326	1207.22	0.18148	1207.22	0.18767	1207.22	1207.22	0.11326	0.17003
1209.15	0.14824	1209.15	0.16806	1209.15	0.12767	1209.15	0.10792	1209.15	0.18039	1209.15	0.18499	1209.15	1209.15	0.10792	0.17023
1211.08	0.14487	1211.08	0.16241	1211.08	0.12346	1211.08	0.10046	1211.08	0.17188	1211.08	0.175	1211.08	1211.08	0.10046	0.16728
1213.01	0.13626	1213.01	0.15232	1213.01	0.11446	1213.01	0.09319	1213.01	0.15999	1213.01	0.16211	1213.01	1213.01	0.09319	0.1611
1214.93	0.12584	1214.93	0.14133	1214.93	0.10395	1214.93	0.08754	1214.93	0.14842	1214.93	0.14989	1214.93	1214.93	0.08754	0.15266
1216.86	0.11627	1216.86	0.13185	1216.86	0.09455	1216.86	0.08374	1216.86	0.13942	1216.86	0.14044	1216.86	1216.86	0.08374	0.14338
1218.79	0.10918	1218.79	0.12481	1218.79	0.08738	1218.79	0.08184	1218.79	0.13337	1218.79	0.13421	1218.79	1218.79	0.08184	0.13483
1220.72	0.1052	1220.72	0.12077	1220.72	0.08328	1220.72	0.08185	1220.72	0.13033	1220.72	0.13138	1220.72	1220.72	0.08185	0.12868
1222.65	0.104	1222.65	0.11989	1222.65	0.08207	1222.65	0.08374	1222.65	0.13036	1222.65	0.13177	1222.65	1222.65	0.08374	0.12612
1224.58	0.10544	1224.58	0.1221	1224.58	0.08361	1224.58	0.08692	1224.58	0.13336	1224.58	0.13519	1224.58	1224.58	0.08692	0.1277
1226.51	0.10884	1226.51	0.12663	1226.51	0.08748	1226.51	0.09124	1226.51	0.13844	1226.51	0.14066	1226.51	1226.51	0.09124	0.13326
1228.43	0.11414	1228.43	0.13303	1228.43	0.09331	1228.43	0.09665	1228.43	0.14532	1228.43	0.1481	1228.43	1228.43	0.09665	0.14239
1230.36	0.12154	1230.36	0.14121	1230.36	0.10109	1230.36	0.10346	1230.36	0.15393	1230.36	0.15725	1230.36	1230.36	0.10346	0.15415
1232.29	0.13139	1232.29	0.15199	1232.29	0.11126	1232.29	0.11131	1232.29	0.16477	1232.29	0.16843	1232.29	1232.29	0.11131	0.16717
1234.22	0.14362	1234.22	0.1649	1234.22	0.12342	1234.22	0.11943	1234.22	0.17727	1234.22	0.18103	1234.22	1234.22	0.11943	0.17986
1236.15	0.15822	1236.15	0.17884	1236.15	0.1369	1236.15	0.1262	1236.15	0.19022	1236.15	0.19383	1236.15	1236.15	0.1262	0.19085
1238.08	0.17299	1238.08	0.19153	1238.08	0.14937	1238.08	0.13005	1238.08	0.20099	1238.08	0.20388	1238.08	1238.08	0.13005	0.1991
1240	0.18489	1240	0.20017	1240	0.15824	1240	0.1294	1240	0.20713	1240	0.20866	1240	1240	0.1294	0.20416
1241.93	0.19095	1241.93	0.20228	1241.93	0.16101	1241.93	0.12511	1241.93	0.20609	1241.93	0.20647	1241.93	1241.93	0.12511	0.206
1243.86	0.19017	1243.86	0.19842	1243.86	0.15768	1243.86	0.1191	1243.86	0.19926	1243.86	0.1989	1243.86	1243.86	0.1191	0.2048
1245.79	0.18405	1245.79	0.19061	1245.79	0.15032	1245.79	0.11347	1245.79	0.18969	1245.79	0.18831	1245.79	1245.79	0.11347	0.20069
1247.72	0.1767	1247.72	0.18246	1247.72	0.14257	1247.72	0.10885	1247.72	0.18071	1247.72	0.17862	1247.72	1247.72	0.10885	0.19397
1249.65	0.17108	1249.65	0.17613	1249.65	0.13645	1249.65	0.10557	1249.65	0.17336	1249.65	0.17098	1249.65	1249.65	0.10557	0.18504
1251.58	0.16832	1251.58	0.17214	1251.58	0.13266	1251.58	0.10211	1251.58	0.16814	1251.58	0.16526	1251.58	1251.58	0.10211	0.1746
1253.5	0.16639	1253.5	0.16827	1253.5	0.12918	1253.5	0.09719	1253.5	0.16263	1253.5	0.15913	1253.5	1253.5	0.09719	0.16332
1255.43	0.16224	1255.43	0.16224	1255.43	0.12366	1255.43	0.09013	1255.43	0.15478	1255.43	0.15072	1255.43	1255.43	0.09013	0.15171
1257.36	0.15331	1257.36	0.15227	1257.36	0.11457	1257.36	0.08147	1257.36	0.14355	1257.36	0.13902	1257.36	1257.36	0.08147	0.13981
1259.29	0.13984	1259.29	0.13895	1259.29	0.10218	1259.29	0.07219	1259.29	0.12975	1259.29	0.12503	1259.29	1259.29	0.07219	0.12751
1261.22	0.12328	1261.22	0.12353	1261.22	0.08745	1261.22	0.06364	1261.22	0.11497	1261.22	0.11019	1261.22	1261.22	0.06364	0.11471
1263.15	0.10664	1263.15	0.10847	1263.15	0.07291	1263.15	0.0564	1263.15	0.10135	1263.15	0.09663	1263.15	1263.15	0.0564	0.10169
1265.07	0.09204	1265.07	0.09526	1265.07	0.06	1265.07	0.05075	1265.07	0.08982	1265.07	0.08501	1265.07	1265.07	0.05075	0.089
1267	0.08068	1267	0.08466	1267	0.0495	1267	0.04617	1267	0.08082	1267	0.07591	1267	1267	0.04617	0.07746
1268.93	0.07159	1268.93	0.07614	1268.93	0.04103	1268.93	0.04237	1268.93	0.07354	1268.93	0.06878	1268.93	1268.93	0.04237	0.06778
1270.86	0.06407	1270.86	0.06896	1270.86	0.03393	1270.86	0.03923	1270.86	0.06747	1270.86	0.06276	1270.86	1270.86	0.03923	0.06031
1272.79	0.058	1272.79	0.06296	1272.79	0.02784	1272.79	0.03708	1272.79	0.06249	1272.79	0.05764	1272.79	1272.79	0.03708	0.05488
1274.72	0.05398	1274.72	0.05891	1274.72	0.02353	1274.72	0.03592	1274.72	0.05905	1274.72	0.0541	1274.72	1274.72	0.03592	0.05115
1276.64	0.05194	1276.64	0.05663	1276.64	0.02099	1276.64	0.0356	1276.64	0.05721	1276.64	0.05222	1276.64	1276.64	0.0356	0.04867
1278.57	0.0513	1278.57	0.05574	1278.57	0.02	1278.57	0.03568	1278.57	0.0567	1278.57	0.05165	1278.57	1278.57	0.03568	0.04716
1280.5	0.05109	1280.5	0.05554	1280.5	0.01976	1280.5	0.03593	1280.5	0.05683	1280.5	0.05175	1280.5	1280.5	0.03593	0.04654
1282.43	0.05086	1282.43	0.05553	1282.43	0.0197	1282.43	0.03624	1282.43	0.05722	1282.43	0.05218	1282.43	1282.43	0.03624	0.04688
1284.36	0.05041	1284.36	0.05546	1284.36	0.01963	1284.36	0.03681	1284.36	0.05772	1284.36	0.05277	1284.36	1284.36	0.03681	0.04818
1286.29	0.05049	1286.29	0.05573	1286.29	0.0199	1286.29	0.03787	1286.29	0.05862	1286.29	0.0538	1286.29	1286.29	0.03787	0.05024
1288.22	0.05163	1288.22	0.05703	1288.22	0.02092	1288.22	0.03977	1288.22	0.06031	1288.22	0.05578	1288.22	1288.22	0.03977	0.05268
1290.14	0.05415	1290.14	0.06	1290.14	0.02335	1290.14	0.04221	1290.14	0.06334	1290.14	0.05908	1290.14	1290.14	0.04221	0.05519
1292.07	0.05795	1292.07	0.06403	1292.07	0.02696	1292.07	0.04443	1292.07	0.06723	1292.07	0.06305	1292.07	1292.07	0.04443	0.05749
1294	0.06221	1294	0.06808	1294	0.03067	1294	0.04563	1294	0.07077	1294	0.06666	1294	1294	0.04563	0.05927
1295.93	0.06503	1295.93	0.07062	1295.93	0.03283	1295.93	0.04551	1295.93	0.07267	1295.93	0.06843	1295.93	1295.93	0.04551	0.06019
1297.86	0.06541	1297.86	0.07088	1297.86	0.03299	1297.86	0.04422	1297.86	0.07248	1297.86	0.06801	1297.86	1297.86	0.04422	0.06004
1299.79	0.0639	1299.79	0.06901	1299.79	0.03149	1299.79	0.04227	1299.79	0.07043	1299.79	0.06585	1299.79	1299.79	0.04227	0.05873
1301.71	0.06106	1301.71	0.06595	1301.71	0.02876	1301.71	0.03962	1301.71	0.06732	1301.71	0.0626	1301.71	1301.71	0.03962	0.0563
1303.64	0.05659	1303.64	0.06157	1303.64	0.02463	1303.64	0.03655	1303.64	0.0631	1303.64	0.05826	1303.64	1303.64	0.03655	0.05298
1305.57	0.05118	1305.57	0.05624	1305.57	0.01974	1305.57	0.03363	1305.57	0.05821	1305.57	0.05315	1305.57	1305.57	0.03363	0.04912
1307.5	0.04597	1307.5	0.05098	1307.5	0.01499	1307.5	0.03139	1307.5	0.05356	1307.5	0.04829	1307.5	1307.5	0.03139	0.04518
1309.43	0.04207	1309.43	0.04698	1309.43	0.01135	1309.43	0.0299	1309.43	0.05	1309.43	0.04454	1309.43	1309.43	0.0299	0.04162
1311.36	0.03967	1311.36	0.0444	1311.36	0.00899	1311.36	0.02895	1311.36	0.04762	1311.36	0.04203	1311.36	1311.36	0.02895	0.03876
1313.29	0.03852	1313.29	0.04289	1313.29	0.00754	1313.29	0.02855	1313.29	0.04611	1313.29	0.0405	1313.29	1313.29	0.02855	0.03676
1315.21	0.03808	1315.21	0.04226	1315.21	0.00686	1315.21	0.02868	1315.21	0.04548	1315.21	0.03976	1315.21	1315.21	0.02868	0.03567
1317.14	0.03823	1317.14	0.04251	1317.14	0.00694	1317.14	0.02919	1317.14	0.04568	1317.14	0.03984	1317.14	1317.14	0.02919	0.03548
1319.07	0.03911	1319.07	0.04347	1319.07	0.00757	1319.07	0.03004	1319.07	0.04649	1319.07	0.04058	1319.07	1319.07	0.03004	0.03601
1321	0.04051	1321	0.04476	1321	0.00867	1321	0.03102	1321	0.04785	1321	0.04195	1321	1321	0.03102	0.03691
1322.93	0.04166	1322.93	0.04595	1322.93	0.00983	1322.93	0.032	1322.93	0.04941	1322.93	0.04362	1322.93	1322.93	0.032	0.03794
1324.86	0.04257	1324.86	0.04706	1324.86	0.01092	1324.86	0.03274	1324.86	0.05096	1324.86	0.04536	1324.86	1324.86	0.03274	0.03897
1326.79	0.04315	1326.79	0.04782	1326.79	0.01155	1326.79	0.03323	1326.79	0.05214	1326.79	0.04673	1326.79	1326.79	0.03323	0.03989
1328.71	0.04334	1328.71	0.04822	1328.71	0.01175	1328.71	0.03352	1328.71	0.05293	1328.71	0.04763	1328.71	1328.71	0.03352	0.04081
1330.64	0.04306	1330.64	0.04818	1330.64	0.01168	1330.64	0.03394	1330.64	0.05339	1330.64	0.04821	1330.64	1330.64	0.03394	0.04184
1332.57	0.04302	1332.57	0.04828	1332.57	0.01168	1332.57	0.03477	1332.57	0.05405	1332.57	0.04904	1332.57	1332.57	0.03477	0.04318
1334.5	0.04353	1334.5	0.04907	1334.5	0.01225	1334.5	0.03631	1334.5	0.05538	1334.5	0.05051	1334.5	1334.5	0.03631	0.04512
1336.43	0.04501	1336.43	0.05107	1336.43	0.01398	1336.43	0.03874	1336.43	0.05783	1336.43	0.05323	1336.43	1336.43	0.03874	0.04811
1338.36	0.04757	1338.36	0.05439	1338.36	0.0169	1338.36	0.04254	1338.36	0.0617	1338.36	0.05742	1338.36	1338.36	0.04254	0.05247
1340.28	0.05181	1340.28	0.05989	1340.28	0.02178	1340.28	0.04707	1340.28	0.06775	1340.28	0.06387	1340.28	1340.28	0.04707	0.05828
1342.21	0.05707	1342.21	0.06668	1342.21	0.02765	1342.21	0.05244	1342.21	0.07497	1342.21	0.07176	1342.21	1342.21	0.05244	0.0653
1344.14	0.06346	1344.14	0.07477	1344.14	0.03451	1344.14	0.05854	1344.14	0.08351	1344.14	0.08107	1344.14	1344.14	0.05854	0.07303
1346.07	0.07116	1346.07	0.08399	1346.07	0.04229	1346.07	0.06439	1346.07	0.09323	1346.07	0.09141	1346.07	1346.07	0.06439	0.08074
1348	0.07916	1348	0.09305	1348	0.05008	1348	0.0686	1348	0.10254	1348	0.10096	1348	1348	0.0686	0.08774
1349.93	0.08646	1349.93	0.10039	1349.93	0.0563	1349.93	0.07083	1349.93	0.10925	1349.93	0.1076	1349.93	1349.93	0.07083	0.0934
1351.86	0.09226	1351.86	0.10506	1351.86	0.06051	1351.86	0.07093	1351.86	0.1128	1351.86	0.11104	1351.86	1351.86	0.07093	0.09722
1353.78	0.09535	1353.78	0.10666	1353.78	0.06235	1353.78	0.0695	1353.78	0.11297	1353.78	0.11092	1353.78	1353.78	0.0695	0.09893
1355.71	0.09598	1355.71	0.10572	1355.71	0.06205	1355.71	0.06693	1355.71	0.11069	1355.71	0.10808	1355.71	1355.71	0.06693	0.09865
1357.64	0.09407	1357.64	0.10244	1357.64	0.05965	1357.64	0.06417	1357.64	0.1066	1357.64	0.10349	1357.64	1357.64	0.06417	0.09672
1359.57	0.09103	1359.57	0.09861	1359.57	0.05647	1359.57	0.06137	1359.57	0.1022	1359.57	0.09887	1359.57	1359.57	0.06137	0.0937
1361.5	0.08728	1361.5	0.09433	1361.5	0.05269	1361.5	0.05914	1361.5	0.09775	1361.5	0.09435	1361.5	1361.5	0.05914	0.09034
1363.43	0.08388	1363.43	0.09052	1363.43	0.04947	1363.43	0.05811	1363.43	0.09418	1363.43	0.09071	1363.43	1363.43	0.05811	0.08743
1365.35	0.08222	1365.35	0.08867	1365.35	0.04799	1365.35	0.05807	1365.35	0.09254	1365.35	0.08914	1365.35	1365.35	0.05807	0.0855
1367.28	0.08234	1367.28	0.08864	1367.28	0.04807	1367.28	0.05855	1367.28	0.09249	1367.28	0.08917	1367.28	1367.28	0.05855	0.08474
1369.21	0.08392	1369.21	0.08968	1369.21	0.04921	1369.21	0.05953	1369.21	0.09325	1369.21	0.08995	1369.21	1369.21	0.05953	0.08498
1371.14	0.0866	1371.14	0.09159	1371.14	0.05127	1371.14	0.06046	1371.14	0.0948	1371.14	0.0914	1371.14	1371.14	0.06046	0.08592
1373.07	0.08984	1373.07	0.09382	1373.07	0.05362	1373.07	0.0612	1373.07	0.0963	1373.07	0.0928	1373.07	1373.07	0.0612	0.0871
1375	0.09409	1375	0.09619	1375	0.05613	1375	0.06125	1375	0.09747	1375	0.09386	1375	1375	0.06125	0.08813
1376.92	0.09625	1376.92	0.09701	1376.92	0.05727	1376.92	0.06058	1376.92	0.09755	1376.92	0.09369	1376.92	1376.92	0.06058	0.08842
1378.85	0.09648	1378.85	0.09652	1378.85	0.05713	1378.85	0.05894	1378.85	0.09649	1378.85	0.09233	1378.85	1378.85	0.05894	0.08762
1380.78	0.09456	1380.78	0.09449	1380.78	0.05525	1380.78	0.05666	1380.78	0.09387	1380.78	0.08946	1380.78	1380.78	0.05666	0.08572
1382.71	0.09095	1382.71	0.0913	1382.71	0.05204	1382.71	0.05403	1382.71	0.09024	1382.71	0.08565	1382.71	1382.71	0.05403	0.0828
1384.64	0.08631	1384.64	0.08724	1384.64	0.04796	1384.64	0.05099	1384.64	0.08605	1384.64	0.08132	1384.64	1384.64	0.05099	0.07896
1386.57	0.0808	1386.57	0.0823	1386.57	0.04307	1386.57	0.04737	1386.57	0.0812	1386.57	0.07628	1386.57	1386.57	0.04737	0.07454
1388.5	0.07418	1388.5	0.07626	1388.5	0.03703	1388.5	0.04468	1388.5	0.07544	1388.5	0.07033	1388.5	1388.5	0.04468	0.0698
1390.42	0.06888	1390.42	0.07165	1390.42	0.03237	1390.42	0.0425	1390.42	0.07115	1390.42	0.06598	1390.42	1390.42	0.0425	0.06511
1392.35	0.06435	1392.35	0.06774	1392.35	0.03084	1392.35	0.0402	1392.35	0.06768	1392.35	0.06234	1392.35	1392.35	0.0402	0.06072
1394.28	0.06034	1394.28	0.06384	1394.28	0.02932	1394.28	0.03787	1394.28	0.06403	1394.28	0.05845	1394.28	1394.28	0.03787	0.05669
1396.21	0.05663	1396.21	0.05987	1396.21	0.02789	1396.21	0.03615	1396.21	0.06032	1396.21	0.05463	1396.21	1396.21	0.03615	0.05302
1398.14	0.05367	1398.14	0.05675	1398.14	0.0275	1398.14	0.0342	1398.14	0.05757	1398.14	0.05188	1398.14	1398.14	0.0342	0.04972
1400.07	0.0504	1400.07	0.05337	1400.07	0.0267	1400.07	0.03268	1400.07	0.05447	1400.07	0.04869	1400.07	1400.07	0.03268	0.04672
1401.99	0.04779	1401.99	0.05073	1401.99	0.0266	1401.99	0.03103	1401.99	0.05204	1401.99	0.04623	1401.99	1401.99	0.03103	0.04393
1403.92	0.04502	1403.92	0.04781	1403.92	0.02622	1403.92	0.02902	1403.92	0.04941	1403.92	0.04352	1403.92	1403.92	0.02902	0.04117
1405.85	0.0415	1405.85	0.0443	1405.85	0.0252	1405.85	0.02735	1405.85	0.04621	1405.85	0.04019	1405.85	1405.85	0.02735	0.03857
1407.78	0.03806	1407.78	0.04121	1407.78	0.0247	1407.78	0.02589	1407.78	0.04355	1407.78	0.03742	1407.78	1407.78	0.02589	0.03617
1409.71	0.03519	1409.71	0.03843	1409.71	0.02452	1409.71	0.02454	1409.71	0.04123	1409.71	0.03506	1409.71	1409.71	0.02454	0.03396
1411.64	0.03261	1411.64	0.03595	1411.64	0.02447	1411.64	0.02363	1411.64	0.03909	1411.64	0.03287	1411.64	1411.64	0.02363	0.03192
1413.57	0.03068	1413.57	0.03426	1413.57	0.02521	1413.57	0.02307	1413.57	0.03763	1413.57	0.03132	1413.57	1413.57	0.02307	0.03023
1415.49	0.02932	1415.49	0.03313	1415.49	0.02661	1415.49	0.02269	1415.49	0.03674	1415.49	0.03029	1415.49	1415.49	0.02269	0.02887
1417.42	0.0284	1417.42	0.03235	1417.42	0.02832	1417.42	0.02226	1417.42	0.03613	1417.42	0.02958	1417.42	1417.42	0.02226	0.02796
1419.35	0.02736	1419.35	0.03144	1419.35	0.02973	1419.35	0.02222	1419.35	0.03545	1419.35	0.02886	1419.35	1419.35	0.02222	0.02766
1421.28	0.02692	1421.28	0.03119	1421.28	0.03187	1421.28	0.02261	1421.28	0.03539	1421.28	0.02879	1421.28	1421.28	0.02261	0.02796
1423.21	0.02736	1423.21	0.03167	1423.21	0.03256	1423.21	0.02343	1423.21	0.036	1423.21	0.02938	1423.21	1423.21	0.02343	0.02884
1425.14	0.02875	1425.14	0.03294	1425.14	0.0338	1425.14	0.02452	1425.14	0.03732	1425.14	0.0308	1425.14	1425.14	0.02452	0.03032
1427.07	0.03062	1427.07	0.03469	1427.07	0.03556	1427.07	0.02618	1427.07	0.03906	1427.07	0.0327	1427.07	1427.07	0.02618	0.03222
1428.99	0.03362	1428.99	0.0374	1428.99	0.03813	1428.99	0.02819	1428.99	0.0417	1428.99	0.03534	1428.99	1428.99	0.02819	0.0344
1430.92	0.03731	1430.92	0.04088	1430.92	0.04129	1430.92	0.02987	1430.92	0.0449	1430.92	0.03862	1430.92	1430.92	0.02987	0.03663
1432.85	0.04027	1432.85	0.04373	1432.85	0.04398	1432.85	0.0311	1432.85	0.04758	1432.85	0.04143	1432.85	1432.85	0.0311	0.03869
1434.78	0.04239	1434.78	0.04553	1434.78	0.04576	1434.78	0.03187	1434.78	0.04952	1434.78	0.04345	1434.78	1434.78	0.03187	0.04035
1436.71	0.04398	1436.71	0.04673	1436.71	0.04679	1436.71	0.03198	1436.71	0.05076	1436.71	0.04479	1436.71	1436.71	0.03198	0.04161
1438.64	0.04412	1438.64	0.04691	1438.64	0.04682	1438.64	0.03181	1438.64	0.05094	1438.64	0.04501	1438.64	1438.64	0.03181	0.04248
1440.57	0.04352	1440.57	0.04644	1440.57	0.04636	1440.57	0.03142	1440.57	0.05067	1440.57	0.04475	1440.57	1440.57	0.03142	0.04312
1442.49	0.04265	1442.49	0.04561	1442.49	0.04552	1442.49	0.03133	1442.49	0.05004	1442.49	0.04424	1442.49	1442.49	0.03133	0.04364
1444.42	0.04239	1444.42	0.0452	1444.42	0.04513	1444.42	0.03173	1444.42	0.0499	1444.42	0.04415	1444.42	1444.42	0.03173	0.0443
1446.35	0.04321	1446.35	0.04572	1446.35	0.04552	1446.35	0.03287	1446.35	0.05053	1446.35	0.04484	1446.35	1446.35	0.03287	0.0451
1448.28	0.04539	1448.28	0.04772	1448.28	0.04715	1448.28	0.03423	1448.28	0.05234	1448.28	0.0468	1448.28	1448.28	0.03423	0.04592
1450.21	0.04758	1450.21	0.05007	1450.21	0.04925	1450.21	0.03554	1450.21	0.05451	1450.21	0.04919	1450.21	1450.21	0.03554	0.04674
1452.13	0.04984	1452.13	0.0524	1452.13	0.05127	1452.13	0.03635	1452.13	0.05661	1452.13	0.05145	1452.13	1452.13	0.03635	0.04762
1454.06	0.05119	1454.06	0.0539	1454.06	0.05247	1454.06	0.0365	1454.06	0.05789	1454.06	0.05272	1454.06	1454.06	0.0365	0.04832
1455.99	0.05144	1455.99	0.05431	1455.99	0.05264	1455.99	0.0351	1455.99	0.05814	1455.99	0.05273	1455.99	1455.99	0.0351	0.04868
1457.92	0.05041	1457.92	0.05223	1457.92	0.05073	1457.92	0.03417	1457.92	0.0559	1457.92	0.0502	1457.92	1457.92	0.03417	0.04857
1459.85	0.04946	1459.85	0.0507	1459.85	0.04938	1459.85	0.03363	1459.85	0.05441	1459.85	0.04889	1459.85	1459.85	0.03363	0.04796
1461.78	0.04818	1461.78	0.04973	1461.78	0.04844	1461.78	0.03298	1461.78	0.05356	1461.78	0.048	1461.78	1461.78	0.03298	0.04666
1463.71	0.04693	1463.71	0.04883	1463.71	0.04748	1463.71	0.0315	1463.71	0.05252	1463.71	0.04686	1463.71	1463.71	0.0315	0.04477
1465.63	0.0448	1465.63	0.04677	1465.63	0.04547	1465.63	0.03009	1465.63	0.05017	1465.63	0.04439	1465.63	1465.63	0.03009	0.04247
1467.56	0.04241	1467.56	0.04458	1467.56	0.0435	1467.56	0.02865	1467.56	0.04792	1467.56	0.04195	1467.56	1467.56	0.02865	0.04001
1469.49	0.03954	1469.49	0.04232	1469.49	0.04152	1469.49	0.02688	1469.49	0.04564	1469.49	0.03965	1469.49	1469.49	0.02688	0.03755
1471.42	0.03617	1471.42	0.03973	1471.42	0.0393	1471.42	0.02429	1471.42	0.04282	1471.42	0.037	1471.42	1471.42	0.02429	0.03531
1473.35	0.03135	1473.35	0.03582	1473.35	0.03567	1473.35	0.02306	1473.35	0.03869	1473.35	0.03269	1473.35	1473.35	0.02306	0.03319
1475.28	0.02872	1475.28	0.03375	1475.28	0.03361	1475.28	0.02232	1475.28	0.03673	1475.28	0.03027	1475.28	1475.28	0.02232	0.03129
1477.2	0.02718	1477.2	0.03241	1477.2	0.03255	1477.2	0.02214	1477.2	0.03555	1477.2	0.0288	1477.2	1477.2	0.02214	0.02969
1479.13	0.02669	1479.13	0.0321	1479.13	0.03234	1479.13	0.02251	1479.13	0.03526	1479.13	0.02852	1479.13	1479.13	0.02251	0.02863
1481.06	0.02705	1481.06	0.03255	1481.06	0.03276	1481.06	0.0233	1481.06	0.03585	1481.06	0.02908	1481.06	1481.06	0.0233	0.02808
1482.99	0.02818	1482.99	0.03355	1482.99	0.03379	1482.99	0.02444	1482.99	0.03711	1482.99	0.03023	1482.99	1482.99	0.02444	0.02746
1484.92	0.02961	1484.92	0.03493	1484.92	0.03527	1484.92	0.026	1484.92	0.03892	1484.92	0.03191	1484.92	1484.92	0.026	0.02735
1486.85	0.03157	1486.85	0.0369	1486.85	0.03731	1486.85	0.02836	1486.85	0.04141	1486.85	0.0343	1486.85	1486.85	0.02836	0.03018
1488.78	0.03461	1488.78	0.04003	1488.78	0.0402	1488.78	0.03263	1488.78	0.04516	1488.78	0.03785	1488.78	1488.78	0.03263	0.03826
1490.7	0.04066	1490.7	0.04596	1490.7	0.04598	1490.7	0.03781	1490.7	0.05196	1490.7	0.04469	1490.7	1490.7	0.03781	0.05082
1492.63	0.04764	1492.63	0.05311	1492.63	0.0532	1492.63	0.04496	1492.63	0.06021	1492.63	0.05341	1492.63	1492.63	0.04496	0.0663
1494.56	0.05793	1494.56	0.06374	1494.56	0.06384	1494.56	0.06016	1494.56	0.07161	1494.56	0.06546	1494.56	1494.56	0.06016	0.07517
1496.49	0.08233	1496.49	0.08811	1496.49	0.08829	1496.49	0.08015	1496.49	0.09582	1496.49	0.09094	1496.49	1496.49	0.08015	0.09411
1498.42	0.11971	1498.42	0.12298	1498.42	0.12368	1498.42	0.09032	1498.42	0.12765	1498.42	0.12399	1498.42	1498.42	0.09032	0.10215
1500.35	0.14783	1500.35	0.14558	1500.35	0.14732	1500.35	0.08377	1500.35	0.14385	1500.35	0.13981	1500.35	1500.35	0.08377	0.12937
1502.28	0.14655	1502.28	0.14049	1502.28	0.14291	1502.28	0.07142	1502.28	0.13342	1502.28	0.12782	1502.28	1502.28	0.07142	0.11571
1504.2	0.12726	1504.2	0.12181	1504.2	0.12423	1504.2	0.05392	1504.2	0.11375	1504.2	0.10728	1504.2	1504.2	0.05392	0.10177
1506.13	0.0933	1506.13	0.09196	1506.13	0.09333	1506.13	0.03737	1506.13	0.08587	1506.13	0.07931	1506.13	1506.13	0.03737	0.0933
1508.06	0.05883	1508.06	0.06154	1508.06	0.06175	1508.06	0.03614	1508.06	0.05951	1508.06	0.0523	1508.06	1508.06	0.03614	0.06363
1509.99	0.05571	1509.99	0.05877	1509.99	0.05928	1509.99	0.0353	1509.99	0.05756	1509.99	0.05019	1509.99	1509.99	0.0353	0.06624
1511.92	0.05412	1511.92	0.05709	1511.92	0.05785	1511.92	0.03332	1511.92	0.05622	1511.92	0.04881	1511.92	1511.92	0.03332	0.05152
1513.85	0.05013	1513.85	0.05338	1513.85	0.05419	1513.85	0.03028	1513.85	0.05307	1513.85	0.04557	1513.85	1513.85	0.03028	0.04076
1515.78	0.04401	1515.78	0.0479	1515.78	0.0487	1515.78	0.02657	1515.78	0.04822	1515.78	0.04061	1515.78	1515.78	0.02657	0.03509
1517.7	0.03687	1517.7	0.0411	1517.7	0.04204	1517.7	0.02529	1517.7	0.04231	1517.7	0.03453	1517.7	1517.7	0.02529	0.03267
1519.63	0.03414	1519.63	0.03843	1519.63	0.03951	1519.63	0.02422	1519.63	0.04028	1519.63	0.03233	1519.63	1519.63	0.02422	0.03221
1521.56	0.03219	1521.56	0.03638	1521.56	0.03738	1521.56	0.02348	1521.56	0.03858	1521.56	0.0304	1521.56	1521.56	0.02348	0.03172
1523.49	0.03073	1523.49	0.03504	1523.49	0.03589	1523.49	0.02328	1523.49	0.03739	1523.49	0.02926	1523.49	1523.49	0.02328	0.0298
1525.42	0.03005	1525.42	0.03457	1525.42	0.03533	1525.42	0.023	1525.42	0.03708	1525.42	0.02897	1525.42	1525.42	0.023	0.02839
1527.35	0.0295	1527.35	0.03383	1527.35	0.03468	1527.35	0.02284	1527.35	0.03662	1527.35	0.02847	1527.35	1527.35	0.02284	0.02772
1529.27	0.02902	1529.27	0.03332	1529.27	0.03422	1529.27	0.02285	1529.27	0.03637	1529.27	0.02826	1529.27	1529.27	0.02285	0.02759
1531.2	0.02866	1531.2	0.03315	1531.2	0.03401	1531.2	0.02271	1531.2	0.0364	1531.2	0.02831	1531.2	1531.2	0.02271	0.0277
1533.13	0.02823	1533.13	0.03277	1533.13	0.03362	1533.13	0.02254	1533.13	0.03616	1533.13	0.02801	1533.13	1533.13	0.02254	0.02765
1535.06	0.02774	1535.06	0.03233	1535.06	0.03317	1535.06	0.02278	1535.06	0.03589	1535.06	0.02765	1535.06	1535.06	0.02278	0.02765
1536.99	0.02766	1536.99	0.03256	1536.99	0.03335	1536.99	0.02297	1536.99	0.03627	1536.99	0.02794	1536.99	1536.99	0.02297	0.02764
1538.92	0.02794	1538.92	0.03289	1538.92	0.03352	1538.92	0.02272	1538.92	0.03658	1538.92	0.02811	1538.92	1538.92	0.02272	0.02758
1540.85	0.02793	1540.85	0.03217	1540.85	0.03301	1540.85	0.02274	1540.85	0.03619	1540.85	0.0277	1540.85	1540.85	0.02274	0.02752
1542.77	0.02752	1542.77	0.03181	1542.77	0.0327	1542.77	0.02266	1542.77	0.03622	1542.77	0.02755	1542.77	1542.77	0.02266	0.02744
1544.7	0.02702	1544.7	0.0316	1544.7	0.03248	1544.7	0.02261	1544.7	0.0361	1544.7	0.02742	1544.7	1544.7	0.02261	0.02736
1546.63	0.02667	1546.63	0.03144	1546.63	0.03227	1546.63	0.02271	1546.63	0.036	1546.63	0.02741	1546.63	1546.63	0.02271	0.02737
1548.56	0.02663	1548.56	0.03147	1548.56	0.03218	1548.56	0.0227	1548.56	0.03616	1548.56	0.02752	1548.56	1548.56	0.0227	0.02733
1550.49	0.02642	1550.49	0.03125	1550.49	0.0319	1550.49	0.02279	1550.49	0.03615	1550.49	0.02738	1550.49	1550.49	0.02279	0.02727
1552.42	0.02633	1552.42	0.03122	1552.42	0.03182	1552.42	0.02293	1552.42	0.03629	1552.42	0.02749	1552.42	1552.42	0.02293	0.02728
1554.34	0.02651	1554.34	0.03134	1554.34	0.03185	1554.34	0.02319	1554.34	0.03652	1554.34	0.02762	1554.34	1554.34	0.02319	0.02738
1556.27	0.02675	1556.27	0.03163	1556.27	0.03212	1556.27	0.02346	1556.27	0.03693	1556.27	0.0279	1556.27	1556.27	0.02346	0.02753
1558.2	0.02687	1558.2	0.03208	1558.2	0.03231	1558.2	0.0227	1558.2	0.03736	1558.2	0.02826	1558.2	1558.2	0.0227	0.02766
1560.13	0.02634	1560.13	0.03134	1560.13	0.03164	1560.13	0.02262	1560.13	0.03616	1560.13	0.02784	1560.13	1560.13	0.02262	0.02747
1562.06	0.02651	1562.06	0.03141	1562.06	0.03205	1562.06	0.02256	1562.06	0.03603	1562.06	0.02835	1562.06	1562.06	0.02256	0.02734
1563.99	0.02671	1563.99	0.03167	1563.99	0.03236	1563.99	0.02246	1563.99	0.03593	1563.99	0.02839	1563.99	1563.99	0.02246	0.02726
1565.91	0.02661	1565.91	0.03193	1565.91	0.03207	1565.91	0.02242	1565.91	0.03578	1565.91	0.02819	1565.91	1565.91	0.02242	0.02718
1567.84	0.02639	1567.84	0.03177	1567.84	0.03187	1567.84	0.02226	1567.84	0.0357	1567.84	0.02802	1567.84	1567.84	0.02226	0.0271
1569.77	0.02622	1569.77	0.03154	1569.77	0.03161	1569.77	0.0221	1569.77	0.03545	1569.77	0.02774	1569.77	1569.77	0.0221	0.02704
1571.7	0.02594	1571.7	0.03122	1571.7	0.03136	1571.7	0.0221	1571.7	0.0352	1571.7	0.02764	1571.7	1571.7	0.0221	0.02701
1573.63	0.02573	1573.63	0.03105	1573.63	0.03132	1573.63	0.02205	1573.63	0.0352	1573.63	0.0277	1573.63	1573.63	0.02205	0.02701
1575.56	0.02559	1575.56	0.03085	1575.56	0.0312	1575.56	0.02197	1575.56	0.03512	1575.56	0.02755	1575.56	1575.56	0.02197	0.02695
1577.49	0.02547	1577.49	0.03059	1577.49	0.03106	1577.49	0.02207	1577.49	0.035	1577.49	0.02733	1577.49	1577.49	0.02207	0.02701
1579.41	0.02553	1579.41	0.03061	1579.41	0.0311	1579.41	0.02229	1579.41	0.03514	1579.41	0.02741	1579.41	1579.41	0.02229	0.02721
1581.34	0.02581	1581.34	0.03087	1581.34	0.03135	1581.34	0.02265	1581.34	0.0355	1581.34	0.0277	1581.34	1581.34	0.02265	0.02764
1583.27	0.02624	1583.27	0.03129	1583.27	0.03185	1583.27	0.02322	1583.27	0.03607	1583.27	0.02821	1583.27	1583.27	0.02322	0.02837
1585.2	0.02711	1585.2	0.03208	1585.2	0.03271	1585.2	0.02402	1585.2	0.03699	1585.2	0.02906	1585.2	1585.2	0.02402	0.02941
1587.13	0.02841	1587.13	0.03327	1587.13	0.03395	1587.13	0.02504	1587.13	0.03825	1587.13	0.03027	1587.13	1587.13	0.02504	0.03072
1589.06	0.0302	1589.06	0.03496	1589.06	0.03564	1589.06	0.02617	1589.06	0.03987	1589.06	0.03188	1589.06	1589.06	0.02617	0.03226
1590.98	0.03233	1590.98	0.037	1590.98	0.03757	1590.98	0.02732	1590.98	0.04168	1590.98	0.03372	1590.98	1590.98	0.02732	0.03387
1592.91	0.03464	1592.91	0.03908	1592.91	0.03956	1592.91	0.02827	1592.91	0.04352	1592.91	0.03563	1592.91	1592.91	0.02827	0.03536
1594.84	0.03657	1594.84	0.04076	1594.84	0.04124	1594.84	0.02886	1594.84	0.04502	1594.84	0.03729	1594.84	1594.84	0.02886	0.03662
1596.77	0.03768	1596.77	0.04184	1596.77	0.04235	1596.77	0.02888	1596.77	0.04597	1596.77	0.03841	1596.77	1596.77	0.02888	0.03759
1598.7	0.03762	1598.7	0.04191	1598.7	0.04247	1598.7	0.02852	1598.7	0.046	1598.7	0.03859	1598.7	1598.7	0.02852	0.03823
1600.63	0.03661	1600.63	0.04127	1600.63	0.04179	1600.63	0.02782	1600.63	0.04542	1600.63	0.03807	1600.63	1600.63	0.02782	0.03849
1602.56	0.03495	1602.56	0.03997	1602.56	0.04044	1602.56	0.02711	1602.56	0.04431	1602.56	0.03695	1602.56	1602.56	0.02711	0.03838
1604.48	0.03349	1604.48	0.03859	1604.48	0.03914	1604.48	0.02649	1604.48	0.04318	1604.48	0.03582	1604.48	1604.48	0.02649	0.03793
1606.41	0.03224	1606.41	0.03738	1606.41	0.03799	1606.41	0.02598	1606.41	0.04219	1606.41	0.03489	1606.41	1606.41	0.02598	0.03709
1608.34	0.03099	1608.34	0.03618	1608.34	0.03698	1608.34	0.02536	1608.34	0.04137	1608.34	0.03401	1608.34	1608.34	0.02536	0.03602
1610.27	0.02979	1610.27	0.03497	1610.27	0.03588	1610.27	0.02472	1610.27	0.04039	1610.27	0.03295	1610.27	1610.27	0.02472	0.03491
1612.2	0.02874	1612.2	0.03384	1612.2	0.03481	1612.2	0.02411	1612.2	0.03938	1612.2	0.03187	1612.2	1612.2	0.02411	0.03388
1614.13	0.02773	1614.13	0.03284	1614.13	0.03392	1614.13	0.0234	1614.13	0.0384	1614.13	0.03075	1614.13	1614.13	0.0234	0.033
1616.06	0.02723	1616.06	0.03207	1616.06	0.03314	1616.06	0.02277	1616.06	0.03726	1616.06	0.02943	1616.06	1616.06	0.02277	0.03229
1617.98	0.02738	1617.98	0.03189	1617.98	0.03275	1617.98	0.02304	1617.98	0.03626	1617.98	0.02826	1617.98	1617.98	0.02304	0.03165
1619.91	0.02789	1619.91	0.03248	1619.91	0.03338	1619.91	0.02348	1619.91	0.03669	1619.91	0.02878	1619.91	1619.91	0.02348	0.03107
1621.84	0.0286	1621.84	0.03324	1621.84	0.03413	1621.84	0.02378	1621.84	0.03739	1621.84	0.0295	1621.84	1621.84	0.02378	0.03058
1623.77	0.02922	1623.77	0.03387	1623.77	0.0348	1623.77	0.02391	1623.77	0.03787	1623.77	0.03004	1623.77	1623.77	0.02391	0.03021
1625.7	0.02915	1625.7	0.03403	1625.7	0.03504	1625.7	0.02378	1625.7	0.03808	1625.7	0.03028	1625.7	1625.7	0.02378	0.02988
1627.63	0.0286	1627.63	0.03373	1627.63	0.03475	1627.63	0.02343	1627.63	0.03787	1627.63	0.03012	1627.63	1627.63	0.02343	0.02955
1629.55	0.0277	1629.55	0.03302	1629.55	0.03404	1629.55	0.02329	1629.55	0.03731	1629.55	0.02953	1629.55	1629.55	0.02329	0.02921
1631.48	0.02707	1631.48	0.03252	1631.48	0.03358	1631.48	0.02327	1631.48	0.03709	1631.48	0.02926	1631.48	1631.48	0.02327	0.0288
1633.41	0.02662	1633.41	0.03227	1633.41	0.03332	1633.41	0.02317	1633.41	0.03705	1633.41	0.02912	1633.41	1633.41	0.02317	0.02829
1635.34	0.02639	1635.34	0.03205	1635.34	0.033	1635.34	0.02288	1635.34	0.0369	1635.34	0.02885	1635.34	1635.34	0.02288	0.02783
1637.27	0.02635	1637.27	0.03177	1637.27	0.03261	1637.27	0.02304	1637.27	0.03644	1637.27	0.02848	1637.27	1637.27	0.02304	0.02749
1639.2	0.02666	1639.2	0.03202	1639.2	0.03288	1639.2	0.02311	1639.2	0.03669	1639.2	0.02872	1639.2	1639.2	0.02311	0.0274
1641.12	0.027	1641.12	0.03236	1641.12	0.03322	1641.12	0.02333	1641.12	0.03681	1641.12	0.02889	1641.12	1641.12	0.02333	0.02754
1643.05	0.02741	1643.05	0.03284	1643.05	0.03363	1643.05	0.0235	1643.05	0.03716	1643.05	0.02927	1643.05	1643.05	0.0235	0.02779
1644.98	0.02794	1644.98	0.03338	1644.98	0.03407	1644.98	0.02367	1644.98	0.03743	1644.98	0.02966	1644.98	1644.98	0.02367	0.02807
1646.91	0.0289	1646.91	0.03395	1646.91	0.0346	1646.91	0.02387	1646.91	0.0377	1646.91	0.03008	1646.91	1646.91	0.02387	0.02841
1648.84	0.02927	1648.84	0.03434	1648.84	0.03492	1648.84	0.02427	1648.84	0.03802	1648.84	0.03045	1648.84	1648.84	0.02427	0.02879
1650.77	0.02959	1650.77	0.03496	1650.77	0.03551	1650.77	0.02443	1650.77	0.03865	1650.77	0.03113	1650.77	1650.77	0.02443	0.02912
1652.7	0.03016	1652.7	0.03528	1652.7	0.03577	1652.7	0.02407	1652.7	0.03891	1652.7	0.03136	1652.7	1652.7	0.02407	0.02927
1654.62	0.03019	1654.62	0.03513	1654.62	0.03543	1654.62	0.02397	1654.62	0.03834	1654.62	0.03096	1654.62	1654.62	0.02397	0.02931
1656.55	0.02978	1656.55	0.03516	1656.55	0.03549	1656.55	0.02392	1656.55	0.03818	1656.55	0.03099	1656.55	1656.55	0.02392	0.02925
1658.48	0.02939	1658.48	0.03512	1658.48	0.03543	1658.48	0.02378	1658.48	0.0381	1658.48	0.03097	1658.48	1658.48	0.02378	0.02908
1660.41	0.02891	1660.41	0.03483	1660.41	0.03514	1660.41	0.02345	1660.41	0.03788	1660.41	0.03068	1660.41	1660.41	0.02345	0.02879
1662.34	0.02837	1662.34	0.03437	1662.34	0.03463	1662.34	0.02297	1662.34	0.03735	1662.34	0.03014	1662.34	1662.34	0.02297	0.02847
1664.27	0.0275	1664.27	0.03365	1664.27	0.03384	1664.27	0.0229	1664.27	0.03658	1664.27	0.02944	1664.27	1664.27	0.0229	0.02813
1666.19	0.02709	1666.19	0.03338	1666.19	0.03358	1666.19	0.02283	1666.19	0.03646	1666.19	0.02933	1666.19	1666.19	0.02283	0.02787
1668.12	0.02691	1668.12	0.03316	1668.12	0.03339	1668.12	0.02283	1668.12	0.03637	1668.12	0.02912	1668.12	1668.12	0.02283	0.0277
1670.05	0.02666	1670.05	0.03281	1670.05	0.03299	1670.05	0.02304	1670.05	0.03636	1670.05	0.02886	1670.05	1670.05	0.02304	0.02763
1671.98	0.02644	1671.98	0.03274	1671.98	0.03275	1671.98	0.02358	1671.98	0.0367	1671.98	0.02921	1671.98	1671.98	0.02358	0.02803
1673.91	0.02679	1673.91	0.03322	1673.91	0.0331	1673.91	0.02417	1673.91	0.03756	1673.91	0.03019	1673.91	1673.91	0.02417	0.02874
1675.84	0.02748	1675.84	0.03384	1675.84	0.03361	1675.84	0.02506	1675.84	0.0385	1675.84	0.03123	1675.84	1675.84	0.02506	0.0297
1677.77	0.02825	1677.77	0.03465	1677.77	0.03455	1677.77	0.02603	1677.77	0.03992	1677.77	0.03271	1677.77	1677.77	0.02603	0.03092
1679.69	0.0292	1679.69	0.03556	1679.69	0.03566	1679.69	0.02719	1679.69	0.04146	1679.69	0.0344	1679.69	1679.69	0.02719	0.03248
1681.62	0.03045	1681.62	0.03676	1681.62	0.03704	1681.62	0.02846	1681.62	0.04331	1681.62	0.03653	1681.62	1681.62	0.02846	0.03439
1683.55	0.03234	1683.55	0.03834	1683.55	0.03861	1683.55	0.03063	1683.55	0.04533	1683.55	0.03881	1683.55	1683.55	0.03063	0.03654
1685.48	0.03534	1685.48	0.04126	1685.48	0.04102	1685.48	0.03226	1685.48	0.04879	1685.48	0.04247	1685.48	1685.48	0.03226	0.03913
1687.41	0.03673	1687.41	0.04299	1687.41	0.04279	1687.41	0.03439	1687.41	0.05138	1687.41	0.04517	1687.41	1687.41	0.03439	0.04184
1689.34	0.03916	1689.34	0.04549	1689.34	0.04558	1689.34	0.03671	1689.34	0.05478	1689.34	0.04879	1689.34	1689.34	0.03671	0.04507
1691.27	0.04212	1691.27	0.04852	1691.27	0.04875	1691.27	0.039	1691.27	0.05847	1691.27	0.05286	1691.27	1691.27	0.039	0.04876
1693.19	0.04489	1693.19	0.05149	1693.19	0.05166	1693.19	0.04168	1693.19	0.06211	1693.19	0.05691	1693.19	1693.19	0.04168	0.0528
1695.12	0.0487	1695.12	0.05529	1695.12	0.05529	1695.12	0.04541	1695.12	0.06639	1695.12	0.06159	1695.12	1695.12	0.04541	0.05731
1697.05	0.05454	1697.05	0.0608	1697.05	0.06085	1697.05	0.04818	1697.05	0.07232	1697.05	0.06814	1697.05	1697.05	0.04818	0.0623
1698.98	0.05845	1698.98	0.06449	1698.98	0.06472	1698.98	0.05327	1698.98	0.07673	1698.98	0.0729	1698.98	1698.98	0.05327	0.06763
1700.91	0.06709	1700.91	0.07253	1700.91	0.07271	1700.91	0.05667	1700.91	0.08484	1700.91	0.08155	1700.91	1700.91	0.05667	0.07341
1702.84	0.07169	1702.84	0.07765	1702.84	0.07784	1702.84	0.06069	1702.84	0.09026	1702.84	0.08751	1702.84	1702.84	0.06069	0.07942
1704.77	0.07754	1704.77	0.08361	1704.77	0.08388	1704.77	0.06597	1704.77	0.09666	1704.77	0.09444	1704.77	1704.77	0.06597	0.08578
1706.69	0.08641	1706.69	0.09218	1706.69	0.09251	1706.69	0.07119	1706.69	0.10507	1706.69	0.10331	1706.69	1706.69	0.07119	0.09351
1708.62	0.09455	1708.62	0.10034	1708.62	0.10073	1708.62	0.07682	1708.62	0.11338	1708.62	0.11207	1708.62	1708.62	0.07682	0.10327
1710.55	0.10347	1710.55	0.10923	1710.55	0.10966	1710.55	0.08338	1710.55	0.12234	1710.55	0.12146	1710.55	1710.55	0.08338	0.11477
1712.48	0.11335	1712.48	0.11954	1712.48	0.12008	1712.48	0.09075	1712.48	0.13279	1712.48	0.13244	1712.48	1712.48	0.09075	0.12831
1714.41	0.12505	1714.41	0.13176	1714.41	0.13229	1714.41	0.10043	1714.41	0.14453	1714.41	0.14478	1714.41	1714.41	0.10043	0.14309
1716.34	0.1417	1716.34	0.14838	1716.34	0.1487	1716.34	0.11197	1716.34	0.15996	1716.34	0.16124	1716.34	1716.34	0.11197	0.15892
1718.26	0.16497	1718.26	0.17004	1718.26	0.16983	1718.26	0.121	1718.26	0.17832	1718.26	0.17991	1718.26	1718.26	0.121	0.17402
1720.19	0.18211	1720.19	0.1863	1720.19	0.18628	1720.19	0.12558	1720.19	0.19271	1720.19	0.19438	1720.19	1720.19	0.12558	0.18771
1722.12	0.19292	1722.12	0.19586	1722.12	0.19603	1722.12	0.12871	1722.12	0.2	1722.12	0.20114	1722.12	1722.12	0.12871	0.19876
1724.05	0.20499	1724.05	0.20499	1724.05	0.20499	1724.05	0.12765	1724.05	0.20499	1724.05	0.20499	1724.05	1724.05	0.12765	0.20499
1725.98	0.21072	1725.98	0.20765	1725.98	0.20747	1725.98	0.12446	1725.98	0.20331	1725.98	0.20199	1725.98	1725.98	0.12446	0.20632
1727.91	0.21153	1727.91	0.20593	1727.91	0.20573	1727.91	0.11726	1727.91	0.19823	1727.91	0.19573	1727.91	1727.91	0.11726	0.20247
1729.84	0.20566	1729.84	0.19787	1729.84	0.19745	1729.84	0.11042	1729.84	0.18675	1729.84	0.18274	1729.84	1729.84	0.11042	0.19337
1731.76	0.19775	1731.76	0.18917	1731.76	0.18854	1731.76	0.09884	1731.76	0.17587	1731.76	0.171	1731.76	1731.76	0.09884	0.18004
1733.69	0.18127	1733.69	0.17268	1733.69	0.17189	1733.69	0.08621	1733.69	0.15742	1733.69	0.15197	1733.69	1733.69	0.08621	0.16415
1735.62	0.16147	1735.62	0.153	1735.62	0.15258	1735.62	0.07978	1735.62	0.1373	1735.62	0.13088	1735.62	1735.62	0.07978	0.14684
1737.55	0.14887	1737.55	0.14181	1737.55	0.14187	1737.55	0.07043	1737.55	0.12706	1737.55	0.12018	1737.55	1737.55	0.07043	0.12886
1739.48	0.1309	1739.48	0.12607	1739.48	0.12625	1739.48	0.06082	1739.48	0.11217	1739.48	0.10518	1739.48	1739.48	0.06082	0.1115
1741.4	0.1117	1741.4	0.10916	1741.4	0.10941	1741.4	0.05295	1741.4	0.09686	1741.4	0.09	1741.4	1741.4	0.05295	0.09534
1743.33	0.09493	1743.33	0.09444	1743.33	0.09491	1743.33	0.04564	1743.33	0.08432	1743.33	0.0775	1743.33	1743.33	0.04564	0.08111
1745.26	0.07846	1745.26	0.08009	1745.26	0.08077	1745.26	0.03992	1745.26	0.07268	1745.26	0.06587	1745.26	1745.26	0.03992	0.06878
1747.19	0.06532	1747.19	0.06852	1747.19	0.06942	1747.19	0.03465	1747.19	0.06357	1747.19	0.05678	1747.19	1747.19	0.03465	0.05882
1749.12	0.05356	1749.12	0.05778	1749.12	0.05869	1749.12	0.03045	1749.12	0.05518	1749.12	0.04851	1749.12	1749.12	0.03045	0.05058
1751.05	0.04462	1751.05	0.04926	1751.05	0.05011	1751.05	0.02778	1751.05	0.0485	1751.05	0.04176	1751.05	1751.05	0.02778	0.04343
1752.98	0.03873	1752.98	0.04366	1752.98	0.04456	1752.98	0.02628	1752.98	0.04424	1752.98	0.03737	1752.98	1752.98	0.02628	0.03826
1754.9	0.03526	1754.9	0.04054	1754.9	0.04142	1754.9	0.0247	1754.9	0.04186	1754.9	0.03503	1754.9	1754.9	0.0247	0.03447
1756.83	0.03196	1756.83	0.03751	1756.83	0.03828	1756.83	0.02356	1756.83	0.03934	1756.83	0.03255	1756.83	1756.83	0.02356	0.03171
1758.76	0.02966	1758.76	0.03524	1758.76	0.03589	1758.76	0.023	1758.76	0.03752	1758.76	0.03067	1758.76	1758.76	0.023	0.02987
1760.69	0.0284	1760.69	0.03398	1760.69	0.03457	1760.69	0.02234	1760.69	0.03663	1760.69	0.02971	1760.69	1760.69	0.02234	0.02868
1762.62	0.02721	1762.62	0.03262	1762.62	0.03332	1762.62	0.02218	1762.62	0.03559	1762.62	0.02866	1762.62	1762.62	0.02218	0.02804
1764.55	0.02673	1764.55	0.03198	1764.55	0.0329	1764.55	0.02227	1764.55	0.03533	1764.55	0.02833	1764.55	1764.55	0.02227	0.02771
1766.47	0.0268	1766.47	0.03189	1766.47	0.03289	1766.47	0.02254	1766.47	0.03548	1766.47	0.02831	1766.47	1766.47	0.02254	0.02757
1768.4	0.02756	1768.4	0.03239	1768.4	0.0332	1768.4	0.02295	1768.4	0.0359	1768.4	0.02857	1768.4	1768.4	0.02295	0.02766
1770.33	0.02845	1770.33	0.03315	1770.33	0.03375	1770.33	0.02344	1770.33	0.03656	1770.33	0.02921	1770.33	1770.33	0.02344	0.02816
1772.26	0.02984	1772.26	0.03415	1772.26	0.03466	1772.26	0.02404	1772.26	0.03733	1772.26	0.03006	1772.26	1772.26	0.02404	0.02906
1774.19	0.0312	1774.19	0.03519	1774.19	0.03587	1774.19	0.02494	1774.19	0.03828	1774.19	0.03087	1774.19	1774.19	0.02494	0.03033
1776.12	0.03294	1776.12	0.03679	1776.12	0.03751	1776.12	0.02614	1776.12	0.03971	1776.12	0.0322	1776.12	1776.12	0.02614	0.0319
1778.05	0.03546	1778.05	0.03898	1778.05	0.03965	1778.05	0.02776	1778.05	0.04163	1778.05	0.03399	1778.05	1778.05	0.02776	0.03359
1779.97	0.03892	1779.97	0.04184	1779.97	0.04261	1779.97	0.02937	1779.97	0.04421	1779.97	0.03641	1779.97	1779.97	0.02937	0.03527
1781.9	0.04266	1781.9	0.04496	1781.9	0.04581	1781.9	0.03054	1781.9	0.04678	1781.9	0.03893	1781.9	1781.9	0.03054	0.03662
1783.83	0.04522	1783.83	0.04727	1783.83	0.04801	1783.83	0.03097	1783.83	0.04863	1783.83	0.04069	1783.83	1783.83	0.03097	0.03745
1785.76	0.04604	1785.76	0.04817	1785.76	0.04883	1785.76	0.03057	1785.76	0.04932	1785.76	0.04135	1785.76	1785.76	0.03057	0.03767
1787.69	0.04483	1787.69	0.04748	1787.69	0.04808	1787.69	0.02961	1787.69	0.04869	1787.69	0.04077	1787.69	1787.69	0.02961	0.03727
1789.62	0.04234	1789.62	0.04572	1789.62	0.0462	1789.62	0.02788	1789.62	0.04716	1789.62	0.03923	1789.62	1789.62	0.02788	0.03624
1791.55	0.03838	1791.55	0.04244	1791.55	0.04287	1791.55	0.02575	1791.55	0.0444	1791.55	0.03658	1791.55	1791.55	0.02575	0.03469
1793.47	0.03367	1793.47	0.03836	1793.47	0.03863	1793.47	0.02459	1793.47	0.041	1793.47	0.03319	1793.47	1793.47	0.02459	0.03276
1795.4	0.03102	1795.4	0.03606	1795.4	0.03615	1795.4	0.02367	1795.4	0.03916	1795.4	0.0312	1795.4	1795.4	0.02367	0.03072
1797.33	0.02904	1797.33	0.03439	1797.33	0.03426	1797.33	0.02301	1797.33	0.0377	1797.33	0.02966	1797.33	1797.33	0.02301	0.02883
1799.26	0.02782	1799.26	0.03324	1799.26	0.03295	1799.26	0.02238	1799.26	0.03665	1799.26	0.02858	1799.26	1799.26	0.02238	0.02724
1801.19	0.02688	1801.19	0.03228	1801.19	0.03183	1801.19	0.02205	1801.19	0.03565	1801.19	0.02753	1801.19	1801.19	0.02205	0.02604
1803.12	0.02646	1803.12	0.03187	1803.12	0.03125	1803.12	0.02189	1803.12	0.03511	1803.12	0.0271	1803.12	1803.12	0.02189	0.02525
1805.05	0.02619	1805.05	0.03162	1805.05	0.03094	1805.05	0.02192	1805.05	0.03487	1805.05	0.02687	1805.05	1805.05	0.02192	0.02481
1806.97	0.02617	1806.97	0.03155	1806.97	0.03079	1806.97	0.02193	1806.97	0.03491	1806.97	0.02676	1806.97	1806.97	0.02193	0.0246
1808.9	0.02606	1808.9	0.03144	1808.9	0.03058	1808.9	0.02195	1808.9	0.03492	1808.9	0.02669	1808.9	1808.9	0.02195	0.02445
1810.83	0.02602	1810.83	0.03145	1810.83	0.0306	1810.83	0.02196	1810.83	0.03496	1810.83	0.02673	1810.83	1810.83	0.02196	0.02437
1812.76	0.02613	1812.76	0.03144	1812.76	0.03058	1812.76	0.02209	1812.76	0.03497	1812.76	0.02668	1812.76	1812.76	0.02209	0.02434
1814.69	0.02638	1814.69	0.03165	1814.69	0.03067	1814.69	0.02216	1814.69	0.03519	1814.69	0.0267	1814.69	1814.69	0.02216	0.02436
1816.62	0.02647	1816.62	0.0317	1816.62	0.03068	1816.62	0.02228	1816.62	0.0353	1816.62	0.02663	1816.62	1816.62	0.02228	0.02441
1818.54	0.02682	1818.54	0.03191	1818.54	0.03088	1818.54	0.0224	1818.54	0.03549	1818.54	0.02682	1818.54	1818.54	0.0224	0.02448
1820.47	0.02698	1820.47	0.03211	1820.47	0.03104	1820.47	0.0226	1820.47	0.03568	1820.47	0.02695	1820.47	1820.47	0.0226	0.02454
1822.4	0.02719	1822.4	0.03247	1822.4	0.03131	1822.4	0.02263	1822.4	0.03599	1822.4	0.02719	1822.4	1822.4	0.02263	0.02462
1824.33	0.02697	1824.33	0.03268	1824.33	0.03144	1824.33	0.02272	1824.33	0.03604	1824.33	0.02734	1824.33	1824.33	0.02272	0.02469
1826.26	0.02667	1826.26	0.0328	1826.26	0.03165	1826.26	0.02288	1826.26	0.03618	1826.26	0.02746	1826.26	1826.26	0.02288	0.02475
1828.19	0.02661	1828.19	0.03258	1828.19	0.03173	1828.19	0.02294	1828.19	0.03643	1828.19	0.02756	1828.19	1828.19	0.02294	0.02479
1830.12	0.02655	1830.12	0.03224	1830.12	0.0317	1830.12	0.02295	1830.12	0.03654	1830.12	0.02756	1830.12	1830.12	0.02295	0.02487
1832.04	0.02635	1832.04	0.03198	1832.04	0.03168	1832.04	0.02315	1832.04	0.03655	1832.04	0.02753	1832.04	1832.04	0.02315	0.02495
1833.97	0.02635	1833.97	0.03203	1833.97	0.03191	1833.97	0.02311	1833.97	0.03686	1833.97	0.02777	1833.97	1833.97	0.02311	0.02501
1835.9	0.02613	1835.9	0.03196	1835.9	0.03186	1835.9	0.02306	1835.9	0.0368	1835.9	0.02793	1835.9	1835.9	0.02306	0.02505
1837.83	0.02603	1837.83	0.03201	1837.83	0.03204	1837.83	0.02296	1837.83	0.03672	1837.83	0.02809	1837.83	1837.83	0.02296	0.02512
1839.76	0.0259	1839.76	0.03185	1839.76	0.03232	1839.76	0.023	1839.76	0.03656	1839.76	0.0281	1839.76	1839.76	0.023	0.0252
1841.69	0.0261	1841.69	0.03182	1841.69	0.03277	1841.69	0.02293	1841.69	0.03663	1841.69	0.02843	1841.69	1841.69	0.02293	0.02529
1843.61	0.02622	1843.61	0.03159	1843.61	0.03287	1843.61	0.02285	1843.61	0.03652	1843.61	0.02865	1843.61	1843.61	0.02285	0.02539
1845.54	0.02607	1845.54	0.03155	1845.54	0.03266	1845.54	0.02284	1845.54	0.03639	1845.54	0.02862	1845.54	1845.54	0.02284	0.0255
1847.47	0.02589	1847.47	0.03151	1847.47	0.03246	1847.47	0.02286	1847.47	0.03637	1847.47	0.02865	1847.47	1847.47	0.02286	0.02559
1849.4	0.02593	1849.4	0.03154	1849.4	0.03247	1849.4	0.02275	1849.4	0.03641	1849.4	0.02899	1849.4	1849.4	0.02275	0.02568
1851.33	0.0258	1851.33	0.03153	1851.33	0.03242	1851.33	0.02269	1851.33	0.03624	1851.33	0.02928	1851.33	1851.33	0.02269	0.02576
1853.26	0.02575	1853.26	0.03158	1853.26	0.03249	1853.26	0.02265	1853.26	0.03614	1853.26	0.02925	1853.26	1853.26	0.02265	0.02586
1855.18	0.02562	1855.18	0.03143	1855.18	0.03253	1855.18	0.02272	1855.18	0.03608	1855.18	0.02914	1855.18	1855.18	0.02272	0.02598
1857.11	0.02577	1857.11	0.0314	1857.11	0.03267	1857.11	0.0227	1857.11	0.03618	1857.11	0.02932	1857.11	1857.11	0.0227	0.02617
1859.04	0.02587	1859.04	0.03136	1859.04	0.03262	1859.04	0.02277	1859.04	0.03615	1859.04	0.02928	1859.04	1859.04	0.02277	0.02636
1860.97	0.02597	1860.97	0.03158	1860.97	0.03251	1860.97	0.02275	1860.97	0.03627	1860.97	0.02918	1860.97	1860.97	0.02275	0.02653
1862.9	0.02585	1862.9	0.03156	1862.9	0.03235	1862.9	0.02272	1862.9	0.03623	1862.9	0.029	1862.9	1862.9	0.02272	0.02668
1864.83	0.02595	1864.83	0.03145	1864.83	0.03245	1864.83	0.02271	1864.83	0.03618	1864.83	0.02909	1864.83	1864.83	0.02271	0.02685
1866.76	0.02601	1866.76	0.03139	1866.76	0.03251	1866.76	0.02271	1866.76	0.03617	1866.76	0.02907	1866.76	1866.76	0.02271	0.02704
1868.68	0.02616	1868.68	0.03151	1868.68	0.03253	1868.68	0.02264	1868.68	0.03617	1868.68	0.0289	1868.68	1868.68	0.02264	0.02724
1870.61	0.02608	1870.61	0.03123	1870.61	0.03237	1870.61	0.02271	1870.61	0.03605	1870.61	0.0288	1870.61	1870.61	0.02271	0.02743
1872.54	0.02599	1872.54	0.03119	1872.54	0.03263	1872.54	0.02268	1872.54	0.03617	1872.54	0.02903	1872.54	1872.54	0.02268	0.02764
1874.47	0.02586	1874.47	0.03124	1874.47	0.03275	1874.47	0.02275	1874.47	0.03612	1874.47	0.02908	1874.47	1874.47	0.02275	0.02775
1876.4	0.02595	1876.4	0.03138	1876.4	0.03278	1876.4	0.0227	1876.4	0.03623	1876.4	0.0291	1876.4	1876.4	0.0227	0.02778
1878.33	0.02605	1878.33	0.03131	1878.33	0.03265	1878.33	0.02275	1878.33	0.03616	1878.33	0.02898	1878.33	1878.33	0.02275	0.02778
1880.26	0.02647	1880.26	0.03137	1880.26	0.03266	1880.26	0.02277	1880.26	0.03623	1880.26	0.02898	1880.26	1880.26	0.02277	0.02777
1882.18	0.02638	1882.18	0.03142	1882.18	0.03258	1882.18	0.02276	1882.18	0.03626	1882.18	0.02895	1882.18	1882.18	0.02276	0.02779
1884.11	0.02607	1884.11	0.03155	1884.11	0.03253	1884.11	0.02269	1884.11	0.03625	1884.11	0.02906	1884.11	1884.11	0.02269	0.02781
1886.04	0.02604	1886.04	0.03146	1886.04	0.03249	1886.04	0.02281	1886.04	0.03614	1886.04	0.02905	1886.04	1886.04	0.02281	0.02778
1887.97	0.02644	1887.97	0.03162	1887.97	0.03252	1887.97	0.02282	1887.97	0.03632	1887.97	0.02908	1887.97	1887.97	0.02282	0.02775
1889.9	0.02639	1889.9	0.0315	1889.9	0.03248	1889.9	0.02286	1889.9	0.03635	1889.9	0.02881	1889.9	1889.9	0.02286	0.02768
1891.83	0.02618	1891.83	0.03132	1891.83	0.03261	1891.83	0.02271	1891.83	0.0364	1891.83	0.02877	1891.83	1891.83	0.02271	0.02762
1893.75	0.02597	1893.75	0.03125	1893.75	0.03243	1893.75	0.02267	1893.75	0.03617	1893.75	0.02876	1893.75	1893.75	0.02267	0.02758
1895.68	0.02616	1895.68	0.0315	1895.68	0.03244	1895.68	0.02268	1895.68	0.0361	1895.68	0.02875	1895.68	1895.68	0.02268	0.02756
1897.61	0.02639	1897.61	0.03148	1897.61	0.03255	1897.61	0.0227	1897.61	0.03612	1897.61	0.02856	1897.61	1897.61	0.0227	0.02749
1899.54	0.02642	1899.54	0.03147	1899.54	0.03261	1899.54	0.02272	1899.54	0.03615	1899.54	0.02865	1899.54	1899.54	0.02272	0.02744
1901.47	0.02615	1901.47	0.03134	1901.47	0.03247	1901.47	0.02279	1901.47	0.03619	1901.47	0.02857	1901.47	1901.47	0.02279	0.0274
1903.4	0.02608	1903.4	0.03128	1903.4	0.03246	1903.4	0.02267	1903.4	0.0363	1903.4	0.02849	1903.4	1903.4	0.02267	0.02738
1905.33	0.02608	1905.33	0.03106	1905.33	0.03219	1905.33	0.02272	1905.33	0.03611	1905.33	0.02837	1905.33	1905.33	0.02272	0.02735
1907.25	0.02633	1907.25	0.03122	1907.25	0.0322	1907.25	0.02272	1907.25	0.03619	1907.25	0.02849	1907.25	1907.25	0.02272	0.02737
1909.18	0.02661	1909.18	0.03126	1909.18	0.03235	1909.18	0.02274	1909.18	0.03619	1909.18	0.02851	1909.18	1909.18	0.02274	0.02742
1911.11	0.0268	1911.11	0.03115	1911.11	0.03238	1911.11	0.02269	1911.11	0.03621	1911.11	0.02861	1911.11	1911.11	0.02269	0.02746
1913.04	0.02644	1913.04	0.03104	1913.04	0.03221	1913.04	0.02273	1913.04	0.03614	1913.04	0.02834	1913.04	1913.04	0.02273	0.02743
1914.97	0.02621	1914.97	0.03136	1914.97	0.03236	1914.97	0.02261	1914.97	0.0362	1914.97	0.02835	1914.97	1914.97	0.02261	0.02741
1916.9	0.02606	1916.9	0.03156	1916.9	0.03235	1916.9	0.02262	1916.9	0.03602	1916.9	0.02841	1916.9	1916.9	0.02262	0.02741
1918.82	0.02596	1918.82	0.03159	1918.82	0.03237	1918.82	0.02262	1918.82	0.03602	1918.82	0.0284	1918.82	1918.82	0.02262	0.02745
1920.75	0.02611	1920.75	0.03126	1920.75	0.0322	1920.75	0.02262	1920.75	0.03602	1920.75	0.02836	1920.75	1920.75	0.02262	0.02747
1922.68	0.02666	1922.68	0.0314	1922.68	0.03245	1922.68	0.02273	1922.68	0.03602	1922.68	0.02849	1922.68	1922.68	0.02273	0.02743
1924.61	0.02669	1924.61	0.03154	1924.61	0.03256	1924.61	0.02284	1924.61	0.03621	1924.61	0.02833	1924.61	1924.61	0.02284	0.02738
1926.54	0.02657	1926.54	0.03173	1926.54	0.03258	1926.54	0.02259	1926.54	0.03638	1926.54	0.02829	1926.54	1926.54	0.02259	0.02742
1928.47	0.02642	1928.47	0.03155	1928.47	0.0323	1928.47	0.02262	1928.47	0.03598	1928.47	0.02826	1928.47	1928.47	0.02262	0.02749
1930.39	0.02676	1930.39	0.03139	1930.39	0.03235	1930.39	0.02273	1930.39	0.03603	1930.39	0.02846	1930.39	1930.39	0.02273	0.02754
1932.32	0.02713	1932.32	0.03112	1932.32	0.03237	1932.32	0.02292	1932.32	0.0362	1932.32	0.02846	1932.32	1932.32	0.02292	0.0276
1934.25	0.02749	1934.25	0.03132	1934.25	0.03262	1934.25	0.02289	1934.25	0.0365	1934.25	0.02868	1934.25	1934.25	0.02289	0.02774
1936.18	0.02704	1936.18	0.03153	1936.18	0.03263	1936.18	0.02277	1936.18	0.03645	1936.18	0.02857	1936.18	1936.18	0.02277	0.02788
1938.11	0.02661	1938.11	0.03147	1938.11	0.0327	1938.11	0.02266	1938.11	0.03627	1938.11	0.02855	1938.11	1938.11	0.02266	0.02798
1940.04	0.02656	1940.04	0.03133	1940.04	0.03275	1940.04	0.02269	1940.04	0.0361	1940.04	0.02864	1940.04	1940.04	0.02269	0.02804
1941.97	0.0262	1941.97	0.03184	1941.97	0.03281	1941.97	0.02262	1941.97	0.03613	1941.97	0.02883	1941.97	1941.97	0.02262	0.02816
1943.89	0.02598	1943.89	0.03178	1943.89	0.0324	1943.89	0.02273	1943.89	0.03603	1943.89	0.02862	1943.89	1943.89	0.02273	0.02822
1945.82	0.02671	1945.82	0.03181	1945.82	0.03262	1945.82	0.02272	1945.82	0.03619	1945.82	0.02842	1945.82	1945.82	0.02272	0.02824
1947.75	0.02685	1947.75	0.0315	1947.75	0.0324	1947.75	0.02281	1947.75	0.03619	1947.75	0.0281	1947.75	1947.75	0.02281	0.02818
1949.68	0.02699	1949.68	0.03109	1949.68	0.03202	1949.68	0.02265	1949.68	0.03632	1949.68	0.02818	1949.68	1949.68	0.02265	0.02805
1951.61	0.02662	1951.61	0.03068	1951.61	0.03196	1951.61	0.02267	1951.61	0.03607	1951.61	0.02836	1951.61	1951.61	0.02267	0.02788
1953.54	0.02664	1953.54	0.03102	1953.54	0.0324	1953.54	0.02253	1953.54	0.0361	1953.54	0.02851	1953.54	1953.54	0.02253	0.02776
1955.46	0.02689	1955.46	0.03094	1955.46	0.03233	1955.46	0.0224	1955.46	0.03589	1955.46	0.02825	1955.46	1955.46	0.0224	0.02762
1957.39	0.02687	1957.39	0.03073	1957.39	0.03199	1957.39	0.02226	1957.39	0.03568	1957.39	0.02821	1957.39	1957.39	0.02226	0.02744
1959.32	0.0262	1959.32	0.03073	1959.32	0.03163	1959.32	0.02237	1959.32	0.03546	1959.32	0.02811	1959.32	1959.32	0.02237	0.02729
1961.25	0.02588	1961.25	0.03133	1961.25	0.03205	1961.25	0.02236	1961.25	0.03564	1961.25	0.02838	1961.25	1961.25	0.02236	0.0273
1963.18	0.02616	1963.18	0.03131	1963.18	0.03271	1963.18	0.02265	1963.18	0.03561	1963.18	0.02822	1963.18	1963.18	0.02265	0.02736
1965.11	0.02714	1965.11	0.03109	1965.11	0.03328	1965.11	0.02257	1965.11	0.03607	1965.11	0.02818	1965.11	1965.11	0.02257	0.02749
1967.04	0.0273	1967.04	0.03066	1967.04	0.03275	1967.04	0.02262	1967.04	0.03595	1967.04	0.02803	1967.04	1967.04	0.02262	0.02766
1968.96	0.02709	1968.96	0.03129	1968.96	0.03201	1968.96	0.02229	1968.96	0.03602	1968.96	0.02813	1968.96	1968.96	0.02229	0.02785
1970.89	0.02593	1970.89	0.03083	1970.89	0.03143	1970.89	0.02223	1970.89	0.03549	1970.89	0.02777	1970.89	1970.89	0.02223	0.02793
1972.82	0.02586	1972.82	0.03002	1972.82	0.03175	1972.82	0.02224	1972.82	0.03541	1972.82	0.02773	1972.82	1972.82	0.02224	0.02798
1974.75	0.02596	1974.75	0.02999	1974.75	0.03192	1974.75	0.02254	1974.75	0.03542	1974.75	0.02789	1974.75	1974.75	0.02254	0.02797
1976.68	0.02565	1976.68	0.03121	1976.68	0.03213	1976.68	0.02259	1976.68	0.0359	1976.68	0.02873	1976.68	1976.68	0.02259	0.02786
1978.61	0.02561	1978.61	0.0316	1978.61	0.03202	1978.61	0.02245	1978.61	0.03597	1978.61	0.029	1978.61	1978.61	0.02245	0.02771
1980.54	0.02626	1980.54	0.03171	1980.54	0.03277	1980.54	0.02233	1980.54	0.03576	1980.54	0.02885	1980.54	1980.54	0.02233	0.02769
1982.46	0.02656	1982.46	0.03112	1982.46	0.03235	1982.46	0.02251	1982.46	0.03556	1982.46	0.02828	1982.46	1982.46	0.02251	0.02762
1984.39	0.02718	1984.39	0.03133	1984.39	0.03191	1984.39	0.02238	1984.39	0.03585	1984.39	0.02824	1984.39	1984.39	0.02238	0.0275
1986.32	0.02719	1986.32	0.03123	1986.32	0.03167	1986.32	0.02243	1986.32	0.03564	1986.32	0.02796	1986.32	1986.32	0.02243	0.02741
1988.25	0.02715	1988.25	0.03077	1988.25	0.03151	1988.25	0.02241	1988.25	0.03573	1988.25	0.02815	1988.25	1988.25	0.02241	0.0274
1990.18	0.02681	1990.18	0.0303	1990.18	0.03109	1990.18	0.02261	1990.18	0.0357	1990.18	0.02804	1990.18	1990.18	0.02261	0.02736
1992.11	0.02735	1992.11	0.03031	1992.11	0.03132	1992.11	0.02265	1992.11	0.03601	1992.11	0.02809	1992.11	1992.11	0.02265	0.0274
1994.03	0.02759	1994.03	0.0305	1994.03	0.03157	1994.03	0.02253	1994.03	0.03608	1994.03	0.02814	1994.03	1994.03	0.02253	0.02746
1995.96	0.02744	1995.96	0.03117	1995.96	0.03155	1995.96	0.02228	1995.96	0.03589	1995.96	0.02822	1995.96	1995.96	0.02228	0.02755
1997.89	0.02631	1997.89	0.03102	1997.89	0.03115	1997.89	0.02237	1997.89	0.03549	1997.89	0.02804	1997.89	1997.89	0.02237	0.02761
1999.82	0.02627	1999.82	0.03077	1999.82	0.0314	1999.82	0.02254	1999.82	0.03562	1999.82	0.02804	1999.82	1999.82	0.02254	0.02773
2001.75	0.02661	2001.75	0.03036	2001.75	0.03141	2001.75	0.02265	2001.75	0.03589	2001.75	0.02787	2001.75	2001.75	0.02265	0.02774
2003.68	0.02664	2003.68	0.03089	2003.68	0.03156	2003.68	0.02245	2003.68	0.03608	2003.68	0.02809	2003.68	2003.68	0.02245	0.02764
2005.61	0.02654	2005.61	0.0308	2005.61	0.03124	2005.61	0.02239	2005.61	0.03575	2005.61	0.02795	2005.61	2005.61	0.02239	0.02754
2007.53	0.02768	2007.53	0.03056	2007.53	0.03133	2007.53	0.02211	2007.53	0.03566	2007.53	0.02799	2007.53	2007.53	0.02211	0.0275
2009.46	0.02775	2009.46	0.03001	2009.46	0.0313	2009.46	0.02211	2009.46	0.03521	2009.46	0.02765	2009.46	2009.46	0.02211	0.02741
2011.39	0.02778	2011.39	0.03021	2011.39	0.03222	2011.39	0.02237	2011.39	0.03521	2011.39	0.02767	2011.39	2011.39	0.02237	0.02735
2013.32	0.02804	2013.32	0.03069	2013.32	0.03245	2013.32	0.02278	2013.32	0.03562	2013.32	0.02776	2013.32	2013.32	0.02278	0.02725
2015.25	0.02852	2015.25	0.03109	2015.25	0.03241	2015.25	0.02263	2015.25	0.03628	2015.25	0.02831	2015.25	2015.25	0.02263	0.02713
2017.18	0.02784	2017.18	0.0308	2017.18	0.03296	2017.18	0.02252	2017.18	0.03604	2017.18	0.02798	2017.18	2017.18	0.02252	0.02693
2019.1	0.02739	2019.1	0.03104	2019.1	0.03302	2019.1	0.02259	2019.1	0.03587	2019.1	0.0277	2019.1	2019.1	0.02259	0.02679
2021.03	0.02657	2021.03	0.03075	2021.03	0.03197	2021.03	0.02316	2021.03	0.03597	2021.03	0.02761	2021.03	2021.03	0.02316	0.02668
2022.96	0.02654	2022.96	0.03092	2022.96	0.0318	2022.96	0.0233	2022.96	0.03688	2022.96	0.02818	2022.96	2022.96	0.0233	0.02665
2024.89	0.02707	2024.89	0.03099	2024.89	0.03163	2024.89	0.02308	2024.89	0.03711	2024.89	0.02837	2024.89	2024.89	0.02308	0.02667
2026.82	0.02825	2026.82	0.0309	2026.82	0.03205	2026.82	0.02249	2026.82	0.03675	2026.82	0.02821	2026.82	2026.82	0.02249	0.02679
2028.75	0.02814	2028.75	0.03082	2028.75	0.03227	2028.75	0.02246	2028.75	0.03581	2028.75	0.02782	2028.75	2028.75	0.02246	0.0268
2030.67	0.0272	2030.67	0.03162	2030.67	0.03202	2030.67	0.02267	2030.67	0.03577	2030.67	0.02794	2030.67	2030.67	0.02267	0.02681
2032.6	0.02615	2032.6	0.03108	2032.6	0.03106	2032.6	0.02267	2032.6	0.03611	2032.6	0.02746	2032.6	2032.6	0.02267	0.02684
2034.53	0.02654	2034.53	0.03102	2034.53	0.03105	2034.53	0.02252	2034.53	0.03611	2034.53	0.02797	2034.53	2034.53	0.02252	0.02693
2036.46	0.02667	2036.46	0.03075	2036.46	0.03166	2036.46	0.02278	2036.46	0.03586	2036.46	0.02842	2036.46	2036.46	0.02278	0.02706
2038.39	0.02711	2038.39	0.03054	2038.39	0.03222	2038.39	0.02273	2038.39	0.03627	2038.39	0.02856	2038.39	2038.39	0.02273	0.02718
2040.32	0.02772	2040.32	0.03054	2040.32	0.03177	2040.32	0.0227	2040.32	0.0362	2040.32	0.02851	2040.32	2040.32	0.0227	0.02723
2042.25	0.02767	2042.25	0.03107	2042.25	0.03168	2042.25	0.02271	2042.25	0.03616	2042.25	0.02829	2042.25	2042.25	0.02271	0.02728
2044.17	0.02728	2044.17	0.0308	2044.17	0.03167	2044.17	0.02265	2044.17	0.03617	2044.17	0.02798	2044.17	2044.17	0.02265	0.02731
2046.1	0.02759	2046.1	0.03084	2046.1	0.03215	2046.1	0.02244	2046.1	0.03608	2046.1	0.02809	2046.1	2046.1	0.02244	0.0274
2048.03	0.02729	2048.03	0.0308	2048.03	0.03279	2048.03	0.02256	2048.03	0.03574	2048.03	0.02793	2048.03	2048.03	0.02256	0.02751
2049.96	0.02668	2049.96	0.03057	2049.96	0.03288	2049.96	0.02251	2049.96	0.03594	2049.96	0.02828	2049.96	2049.96	0.02251	0.02765
2051.89	0.02633	2051.89	0.03039	2051.89	0.03211	2051.89	0.02237	2051.89	0.03585	2051.89	0.0281	2051.89	2051.89	0.02237	0.02776
2053.82	0.02636	2053.82	0.03071	2053.82	0.03212	2053.82	0.02223	2053.82	0.03563	2053.82	0.02802	2053.82	2053.82	0.02223	0.02785
2055.74	0.02651	2055.74	0.03068	2055.74	0.03223	2055.74	0.02229	2055.74	0.0354	2055.74	0.0279	2055.74	2055.74	0.02229	0.02784
2057.67	0.0272	2057.67	0.03069	2057.67	0.0322	2057.67	0.0224	2057.67	0.0355	2057.67	0.02783	2057.67	2057.67	0.0224	0.02783
2059.6	0.02718	2059.6	0.03049	2059.6	0.03189	2059.6	0.02255	2059.6	0.03568	2059.6	0.02799	2059.6	2059.6	0.02255	0.02774
2061.53	0.02668	2061.53	0.03092	2061.53	0.03191	2061.53	0.02242	2061.53	0.03591	2061.53	0.02836	2061.53	2061.53	0.02242	0.02756
2063.46	0.02621	2063.46	0.03125	2063.46	0.03195	2063.46	0.02245	2063.46	0.03571	2063.46	0.02836	2063.46	2063.46	0.02245	0.02738
2065.39	0.02659	2065.39	0.03151	2065.39	0.03226	2065.39	0.02249	2065.39	0.03575	2065.39	0.02819	2065.39	2065.39	0.02249	0.02725
2067.32	0.02664	2067.32	0.03131	2067.32	0.03214	2067.32	0.02268	2067.32	0.03581	2067.32	0.02787	2067.32	2067.32	0.02268	0.02716
2069.24	0.02678	2069.24	0.03106	2069.24	0.03216	2069.24	0.02266	2069.24	0.03612	2069.24	0.02782	2069.24	2069.24	0.02266	0.02714
2071.17	0.02676	2071.17	0.03111	2071.17	0.03223	2071.17	0.02259	2071.17	0.03609	2071.17	0.02792	2071.17	2071.17	0.02259	0.02718
2073.1	0.02677	2073.1	0.03158	2073.1	0.03233	2073.1	0.02266	2073.1	0.03598	2073.1	0.02814	2073.1	2073.1	0.02266	0.02733
2075.03	0.02681	2075.03	0.0313	2075.03	0.03222	2075.03	0.02278	2075.03	0.03609	2075.03	0.02798	2075.03	2075.03	0.02278	0.02749
2076.96	0.02693	2076.96	0.03094	2076.96	0.03222	2076.96	0.02273	2076.96	0.03629	2076.96	0.02811	2076.96	2076.96	0.02273	0.02764
2078.89	0.02694	2078.89	0.03094	2078.89	0.032	2078.89	0.02264	2078.89	0.03619	2078.89	0.02815	2078.89	2078.89	0.02264	0.02772
2080.82	0.02664	2080.82	0.03135	2080.82	0.03214	2080.82	0.02237	2080.82	0.03606	2080.82	0.0283	2080.82	2080.82	0.02237	0.02777
2082.74	0.02661	2082.74	0.03147	2082.74	0.03219	2082.74	0.02245	2082.74	0.03563	2082.74	0.02829	2082.74	2082.74	0.02245	0.02779
2084.67	0.02686	2084.67	0.03132	2084.67	0.03236	2084.67	0.02266	2084.67	0.03576	2084.67	0.02838	2084.67	2084.67	0.02266	0.0278
2086.6	0.02668	2086.6	0.03116	2086.6	0.03246	2086.6	0.02273	2086.6	0.03609	2086.6	0.02829	2086.6	2086.6	0.02273	0.02775
2088.53	0.02668	2088.53	0.03157	2088.53	0.03258	2088.53	0.02262	2088.53	0.03621	2088.53	0.02834	2088.53	2088.53	0.02262	0.02767
2090.46	0.02653	2090.46	0.03172	2090.46	0.03225	2090.46	0.02259	2090.46	0.03602	2090.46	0.0283	2090.46	2090.46	0.02259	0.02763
2092.39	0.02636	2092.39	0.03136	2092.39	0.03199	2092.39	0.02261	2092.39	0.03598	2092.39	0.02816	2092.39	2092.39	0.02261	0.02769
2094.32	0.02621	2094.32	0.03099	2094.32	0.03204	2094.32	0.02266	2094.32	0.03601	2094.32	0.02806	2094.32	2094.32	0.02266	0.02775
2096.24	0.02652	2096.24	0.03121	2096.24	0.03227	2096.24	0.02259	2096.24	0.03609	2096.24	0.02827	2096.24	2096.24	0.02259	0.02775
2098.17	0.02625	2098.17	0.03138	2098.17	0.03221	2098.17	0.02267	2098.17	0.03597	2098.17	0.02808	2098.17	2098.17	0.02267	0.02773
2100.1	0.02649	2100.1	0.03147	2100.1	0.03235	2100.1	0.02271	2100.1	0.0361	2100.1	0.02806	2100.1	2100.1	0.02271	0.02775
2102.03	0.02679	2102.03	0.03135	2102.03	0.03201	2102.03	0.02259	2102.03	0.03616	2102.03	0.02819	2102.03	2102.03	0.02259	0.02779
2103.96	0.02666	2103.96	0.03155	2103.96	0.03169	2103.96	0.02236	2103.96	0.03598	2103.96	0.02837	2103.96	2103.96	0.02236	0.02779
2105.89	0.0266	2105.89	0.03147	2105.89	0.03177	2105.89	0.02235	2105.89	0.03561	2105.89	0.02824	2105.89	2105.89	0.02235	0.02774
2107.81	0.02654	2107.81	0.03139	2107.81	0.03192	2107.81	0.02234	2107.81	0.0356	2107.81	0.02826	2107.81	2107.81	0.02234	0.02768
2109.74	0.02654	2109.74	0.0313	2109.74	0.03203	2109.74	0.02246	2109.74	0.03558	2109.74	0.02819	2109.74	2109.74	0.02246	0.02758
2111.67	0.02684	2111.67	0.03141	2111.67	0.0325	2111.67	0.02255	2111.67	0.03577	2111.67	0.02811	2111.67	2111.67	0.02255	0.02751
2113.6	0.02684	2113.6	0.03136	2113.6	0.03247	2113.6	0.02252	2113.6	0.03592	2113.6	0.02801	2113.6	2113.6	0.02252	0.02746
2115.53	0.0268	2115.53	0.03127	2115.53	0.03231	2115.53	0.02239	2115.53	0.03587	2115.53	0.02816	2115.53	2115.53	0.02239	0.02743
2117.46	0.02645	2117.46	0.03115	2117.46	0.03209	2117.46	0.02242	2117.46	0.03566	2117.46	0.02821	2117.46	2117.46	0.02242	0.02743
2119.39	0.02633	2119.39	0.03109	2119.39	0.03196	2119.39	0.02232	2119.39	0.0357	2119.39	0.02811	2119.39	2119.39	0.02232	0.02742
2121.31	0.02627	2121.31	0.03105	2121.31	0.03177	2121.31	0.02223	2121.31	0.03554	2121.31	0.0279	2121.31	2121.31	0.02223	0.02733
2123.24	0.02635	2123.24	0.03126	2123.24	0.03175	2123.24	0.02227	2123.24	0.03541	2123.24	0.02803	2123.24	2123.24	0.02227	0.02723
2125.17	0.02637	2125.17	0.03131	2125.17	0.03166	2125.17	0.0223	2125.17	0.03546	2125.17	0.02808	2125.17	2125.17	0.0223	0.02716
2127.1	0.02606	2127.1	0.03142	2127.1	0.0317	2127.1	0.02211	2127.1	0.03552	2127.1	0.02799	2127.1	2127.1	0.02211	0.02718
2129.03	0.02564	2129.03	0.03107	2129.03	0.03162	2129.03	0.02215	2129.03	0.03521	2129.03	0.0278	2129.03	2129.03	0.02215	0.02721
2130.96	0.0259	2130.96	0.03074	2130.96	0.03154	2130.96	0.02228	2130.96	0.03527	2130.96	0.02771	2130.96	2130.96	0.02228	0.02718
2132.88	0.02573	2132.88	0.03068	2132.88	0.03161	2132.88	0.02247	2132.88	0.03548	2132.88	0.02764	2132.88	2132.88	0.02247	0.0271
2134.81	0.02565	2134.81	0.03097	2134.81	0.03221	2134.81	0.02242	2134.81	0.03579	2134.81	0.02799	2134.81	2134.81	0.02242	0.02708
2136.74	0.02607	2136.74	0.03109	2136.74	0.0325	2136.74	0.02243	2136.74	0.03571	2136.74	0.02813	2136.74	2136.74	0.02243	0.0271
2138.67	0.02661	2138.67	0.031	2138.67	0.03253	2138.67	0.02219	2138.67	0.03572	2138.67	0.02791	2138.67	2138.67	0.02219	0.02712
2140.6	0.0262	2140.6	0.03082	2140.6	0.03234	2140.6	0.02203	2140.6	0.03533	2140.6	0.02748	2140.6	2140.6	0.02203	0.0271
2142.53	0.02587	2142.53	0.03104	2142.53	0.03239	2142.53	0.02185	2142.53	0.03509	2142.53	0.02762	2142.53	2142.53	0.02185	0.02708
2144.45	0.02546	2144.45	0.03105	2144.45	0.03224	2144.45	0.02205	2144.45	0.0348	2144.45	0.02777	2144.45	2144.45	0.02205	0.02691
2146.38	0.0259	2146.38	0.0313	2146.38	0.03212	2146.38	0.022	2146.38	0.03511	2146.38	0.02782	2146.38	2146.38	0.022	0.02666
2148.31	0.02656	2148.31	0.03108	2148.31	0.03187	2148.31	0.02198	2148.31	0.03504	2148.31	0.02764	2148.31	2148.31	0.02198	0.02644
2150.24	0.02669	2150.24	0.03072	2150.24	0.03164	2150.24	0.02218	2150.24	0.03501	2150.24	0.02755	2150.24	2150.24	0.02218	0.0264
2152.17	0.02667	2152.17	0.03054	2152.17	0.03069	2152.17	0.0224	2152.17	0.03532	2152.17	0.02713	2152.17	2152.17	0.0224	0.02646
2154.1	0.02743	2154.1	0.03039	2154.1	0.03027	2154.1	0.02233	2154.1	0.03567	2154.1	0.02723	2154.1	2154.1	0.02233	0.02657
2156.03	0.02666	2156.03	0.02976	2156.03	0.03064	2156.03	0.02263	2156.03	0.03557	2156.03	0.02694	2156.03	2156.03	0.02263	0.02669
2157.95	0.02556	2157.95	0.03064	2157.95	0.03146	2157.95	0.02266	2157.95	0.03605	2157.95	0.02707	2157.95	2157.95	0.02266	0.02681
2159.88	0.02613	2159.88	0.03153	2159.88	0.03201	2159.88	0.02276	2159.88	0.03609	2159.88	0.02762	2159.88	2159.88	0.02276	0.02697
2161.81	0.02735	2161.81	0.03174	2161.81	0.03212	2161.81	0.02264	2161.81	0.03625	2161.81	0.02807	2161.81	2161.81	0.02264	0.02725
2163.74	0.02748	2163.74	0.03131	2163.74	0.03203	2163.74	0.02258	2163.74	0.03606	2163.74	0.02784	2163.74	2163.74	0.02258	0.02748
2165.67	0.02705	2165.67	0.03141	2165.67	0.03203	2165.67	0.02271	2165.67	0.03596	2165.67	0.02813	2165.67	2165.67	0.02271	0.02769
2167.6	0.02636	2167.6	0.03128	2167.6	0.03189	2167.6	0.02296	2167.6	0.03617	2167.6	0.02834	2167.6	2167.6	0.02296	0.02785
2169.53	0.02589	2169.53	0.03089	2169.53	0.03173	2169.53	0.02279	2169.53	0.03657	2169.53	0.02815	2169.53	2169.53	0.02279	0.02793
2171.45	0.02584	2171.45	0.03028	2171.45	0.03156	2171.45	0.02277	2171.45	0.0363	2171.45	0.02762	2171.45	2171.45	0.02277	0.02788
2173.38	0.0266	2173.38	0.03021	2173.38	0.0317	2173.38	0.02274	2173.38	0.03627	2173.38	0.02789	2173.38	2173.38	0.02274	0.02782
2175.31	0.02712	2175.31	0.03048	2175.31	0.03105	2175.31	0.02261	2175.31	0.03621	2175.31	0.02829	2175.31	2175.31	0.02261	0.02779
2177.24	0.02781	2177.24	0.03097	2177.24	0.0312	2177.24	0.02249	2177.24	0.03601	2177.24	0.02824	2177.24	2177.24	0.02249	0.02779
2179.17	0.02725	2179.17	0.03082	2179.17	0.03188	2179.17	0.02278	2179.17	0.03581	2179.17	0.02781	2179.17	2179.17	0.02278	0.02772
2181.1	0.02743	2181.1	0.03165	2181.1	0.03274	2181.1	0.02256	2181.1	0.03628	2181.1	0.02753	2181.1	2181.1	0.02256	0.02771
2183.02	0.02733	2183.02	0.03243	2183.02	0.03274	2183.02	0.02229	2183.02	0.03592	2183.02	0.02767	2183.02	2183.02	0.02229	0.02779
2184.95	0.02643	2184.95	0.03249	2184.95	0.03269	2184.95	0.02241	2184.95	0.0355	2184.95	0.02838	2184.95	2184.95	0.02241	0.0279
2186.88	0.02648	2186.88	0.03222	2186.88	0.03213	2186.88	0.02259	2186.88	0.0357	2186.88	0.02862	2186.88	2186.88	0.02259	0.02793
2188.81	0.02729	2188.81	0.03199	2188.81	0.03215	2188.81	0.0224	2188.81	0.03598	2188.81	0.02858	2188.81	2188.81	0.0224	0.02795
2190.74	0.02745	2190.74	0.03171	2190.74	0.03233	2190.74	0.02246	2190.74	0.03568	2190.74	0.02819	2190.74	2190.74	0.02246	0.02802
2192.67	0.0274	2192.67	0.03193	2192.67	0.032	2192.67	0.02258	2192.67	0.03577	2192.67	0.02835	2192.67	2192.67	0.02258	0.02814
2194.59	0.02739	2194.59	0.03207	2194.59	0.03127	2194.59	0.02268	2194.59	0.03596	2194.59	0.02834	2194.59	2194.59	0.02268	0.02815
2196.52	0.02738	2196.52	0.03209	2196.52	0.03139	2196.52	0.02261	2196.52	0.03612	2196.52	0.02819	2196.52	2196.52	0.02261	0.02806
2198.45	0.0268	2198.45	0.0315	2198.45	0.03197	2198.45	0.02283	2198.45	0.03601	2198.45	0.02819	2198.45	2198.45	0.02283	0.02793
2200.38	0.02642	2200.38	0.03121	2200.38	0.0326	2200.38	0.02289	2200.38	0.03637	2200.38	0.02853	2200.38	2200.38	0.02289	0.02779
2202.31	0.02617	2202.31	0.03159	2202.31	0.0324	2202.31	0.02283	2202.31	0.03646	2202.31	0.02848	2202.31	2202.31	0.02283	0.02764
2204.24	0.02641	2204.24	0.03188	2204.24	0.03208	2204.24	0.02274	2204.24	0.03637	2204.24	0.02837	2204.24	2204.24	0.02274	0.02753
2206.17	0.0264	2206.17	0.03173	2206.17	0.03194	2206.17	0.02275	2206.17	0.03622	2206.17	0.02834	2206.17	2206.17	0.02275	0.02748
2208.09	0.02688	2208.09	0.03175	2208.09	0.03233	2208.09	0.0227	2208.09	0.03623	2208.09	0.02869	2208.09	2208.09	0.0227	0.02755
2210.02	0.02701	2210.02	0.03129	2210.02	0.03252	2210.02	0.02283	2210.02	0.03616	2210.02	0.0286	2210.02	2210.02	0.02283	0.02765
2211.95	0.02699	2211.95	0.03134	2211.95	0.03212	2211.95	0.02277	2211.95	0.03637	2211.95	0.02869	2211.95	2211.95	0.02277	0.02772
2213.88	0.02697	2213.88	0.03158	2213.88	0.03168	2213.88	0.02278	2213.88	0.03627	2213.88	0.02875	2213.88	2213.88	0.02278	0.02771
2215.81	0.02685	2215.81	0.03128	2215.81	0.03184	2215.81	0.02265	2215.81	0.03627	2215.81	0.02846	2215.81	2215.81	0.02265	0.02774
2217.74	0.02656	2217.74	0.03102	2217.74	0.03191	2217.74	0.02254	2217.74	0.03607	2217.74	0.02815	2217.74	2217.74	0.02254	0.02785
2219.66	0.02639	2219.66	0.03113	2219.66	0.03212	2219.66	0.02268	2219.66	0.03589	2219.66	0.02836	2219.66	2219.66	0.02268	0.02794
2221.59	0.02594	2221.59	0.03085	2221.59	0.03198	2221.59	0.0228	2221.59	0.03612	2221.59	0.02825	2221.59	2221.59	0.0228	0.02791
2223.52	0.02561	2223.52	0.03124	2223.52	0.03213	2223.52	0.02275	2223.52	0.03632	2223.52	0.02813	2223.52	2223.52	0.02275	0.02782
2225.45	0.02528	2225.45	0.03175	2225.45	0.03242	2225.45	0.02277	2225.45	0.03623	2225.45	0.02807	2225.45	2225.45	0.02277	0.02771
2227.38	0.02564	2227.38	0.0319	2227.38	0.03271	2227.38	0.0228	2227.38	0.03627	2227.38	0.02813	2227.38	2227.38	0.0228	0.02766
2229.31	0.02571	2229.31	0.03146	2229.31	0.0325	2229.31	0.02285	2229.31	0.03631	2229.31	0.02831	2229.31	2229.31	0.02285	0.02763
2231.24	0.02587	2231.24	0.03137	2231.24	0.03209	2231.24	0.02283	2231.24	0.03639	2231.24	0.0284	2231.24	2231.24	0.02283	0.02764
2233.16	0.02656	2233.16	0.03173	2233.16	0.03203	2233.16	0.0228	2233.16	0.03636	2233.16	0.02821	2233.16	2233.16	0.0228	0.02766
2235.09	0.02701	2235.09	0.03189	2235.09	0.03232	2235.09	0.02265	2235.09	0.03631	2235.09	0.02829	2235.09	2235.09	0.02265	0.02768
2237.02	0.02681	2237.02	0.03161	2237.02	0.03231	2237.02	0.02281	2237.02	0.03608	2237.02	0.02831	2237.02	2237.02	0.02281	0.02768
2238.95	0.02663	2238.95	0.0316	2238.95	0.03232	2238.95	0.02288	2238.95	0.03633	2238.95	0.02837	2238.95	2238.95	0.02288	0.02769
2240.88	0.02642	2240.88	0.03167	2240.88	0.03216	2240.88	0.02278	2240.88	0.03643	2240.88	0.02826	2240.88	2240.88	0.02278	0.02763
2242.81	0.02608	2242.81	0.03171	2242.81	0.0319	2242.81	0.02268	2242.81	0.03628	2242.81	0.02814	2242.81	2242.81	0.02268	0.02758
2244.74	0.02594	2244.74	0.03167	2244.74	0.03188	2244.74	0.02249	2244.74	0.03612	2244.74	0.02815	2244.74	2244.74	0.02249	0.02759
2246.66	0.02629	2246.66	0.03159	2246.66	0.03227	2246.66	0.02238	2246.66	0.03582	2246.66	0.02832	2246.66	2246.66	0.02238	0.02763
2248.59	0.02634	2248.59	0.03125	2248.59	0.03239	2248.59	0.0226	2248.59	0.03565	2248.59	0.02843	2248.59	2248.59	0.0226	0.02761
2250.52	0.02619	2250.52	0.03115	2250.52	0.03232	2250.52	0.02266	2250.52	0.03599	2250.52	0.02845	2250.52	2250.52	0.02266	0.02756
2252.45	0.02622	2252.45	0.03134	2252.45	0.03205	2252.45	0.02266	2252.45	0.03608	2252.45	0.02836	2252.45	2252.45	0.02266	0.02753
2254.38	0.02658	2254.38	0.03176	2254.38	0.03214	2254.38	0.02256	2254.38	0.03609	2254.38	0.02854	2254.38	2254.38	0.02256	0.02754
2256.31	0.02664	2256.31	0.03168	2256.31	0.0323	2256.31	0.02258	2256.31	0.03593	2256.31	0.02854	2256.31	2256.31	0.02258	0.02753
2258.23	0.02648	2258.23	0.03159	2258.23	0.03247	2258.23	0.02264	2258.23	0.03596	2258.23	0.02839	2258.23	2258.23	0.02264	0.02752
2260.16	0.02633	2260.16	0.03152	2260.16	0.03215	2260.16	0.02261	2260.16	0.03605	2260.16	0.02825	2260.16	2260.16	0.02261	0.02754
2262.09	0.02635	2262.09	0.03175	2262.09	0.032	2262.09	0.0225	2262.09	0.03601	2262.09	0.02826	2262.09	2262.09	0.0225	0.02757
2264.02	0.02616	2264.02	0.03187	2264.02	0.03207	2264.02	0.02252	2264.02	0.03584	2264.02	0.02827	2264.02	2264.02	0.02252	0.02758
2265.95	0.02656	2265.95	0.03175	2265.95	0.03213	2265.95	0.02248	2265.95	0.03587	2265.95	0.02845	2265.95	2265.95	0.02248	0.02757
2267.88	0.02669	2267.88	0.03188	2267.88	0.03205	2267.88	0.0225	2267.88	0.0358	2267.88	0.02851	2267.88	2267.88	0.0225	0.02751
2269.8	0.02651	2269.8	0.03218	2269.8	0.03215	2269.8	0.02259	2269.8	0.03584	2269.8	0.02855	2269.8	2269.8	0.02259	0.02749
2271.73	0.0264	2271.73	0.03196	2271.73	0.03236	2271.73	0.02258	2271.73	0.03598	2271.73	0.02852	2271.73	2271.73	0.02258	0.02753
2273.66	0.02624	2273.66	0.03174	2273.66	0.03245	2273.66	0.02245	2273.66	0.03597	2273.66	0.02846	2273.66	2273.66	0.02245	0.02755
2275.59	0.02607	2275.59	0.03171	2275.59	0.03237	2275.59	0.02249	2275.59	0.03575	2275.59	0.02834	2275.59	2275.59	0.02249	0.02753
2277.52	0.02639	2277.52	0.03184	2277.52	0.03242	2277.52	0.02252	2277.52	0.03582	2277.52	0.02833	2277.52	2277.52	0.02252	0.02752
2279.45	0.02654	2279.45	0.03187	2279.45	0.0324	2279.45	0.02255	2279.45	0.03586	2279.45	0.0283	2279.45	2279.45	0.02255	0.02753
2281.38	0.02648	2281.38	0.03188	2281.38	0.03246	2281.38	0.02255	2281.38	0.03591	2281.38	0.02825	2281.38	2281.38	0.02255	0.02757
2283.3	0.02652	2283.3	0.0318	2283.3	0.0324	2283.3	0.02263	2283.3	0.03591	2283.3	0.02825	2283.3	2283.3	0.02263	0.02759
2285.23	0.02647	2285.23	0.0318	2285.23	0.03235	2285.23	0.02263	2285.23	0.03604	2285.23	0.02839	2285.23	2285.23	0.02263	0.0276
2287.16	0.02648	2287.16	0.03181	2287.16	0.03236	2287.16	0.02262	2287.16	0.03604	2287.16	0.02839	2287.16	2287.16	0.02262	0.02764
2289.09	0.02656	2289.09	0.03183	2289.09	0.0325	2289.09	0.02265	2289.09	0.03603	2289.09	0.02835	2289.09	2289.09	0.02265	0.02769
2291.02	0.02634	2291.02	0.03171	2291.02	0.03263	2291.02	0.0227	2291.02	0.03607	2291.02	0.02827	2291.02	2291.02	0.0227	0.02772
2292.95	0.02621	2292.95	0.03166	2292.95	0.03258	2292.95	0.02268	2292.95	0.03615	2292.95	0.02823	2292.95	2292.95	0.02268	0.02774
2294.88	0.02629	2294.88	0.03177	2294.88	0.03238	2294.88	0.02262	2294.88	0.03613	2294.88	0.02821	2294.88	2294.88	0.02262	0.02775
2296.8	0.02668	2296.8	0.03197	2296.8	0.03243	2296.8	0.02265	2296.8	0.03603	2296.8	0.02822	2296.8	2296.8	0.02265	0.02778
2298.73	0.02671	2298.73	0.03194	2298.73	0.03251	2298.73	0.0228	2298.73	0.03607	2298.73	0.02815	2298.73	2298.73	0.0228	0.02781
2300.66	0.0266	2300.66	0.03205	2300.66	0.03268	2300.66	0.02277	2300.66	0.03631	2300.66	0.02819	2300.66	2300.66	0.02277	0.02783
2302.59	0.02675	2302.59	0.03204	2302.59	0.03276	2302.59	0.02274	2302.59	0.03627	2302.59	0.02826	2302.59	2302.59	0.02274	0.02781
2304.52	0.02669	2304.52	0.03197	2304.52	0.03282	2304.52	0.02278	2304.52	0.03621	2304.52	0.02831	2304.52	2304.52	0.02278	0.02779
2306.45	0.02672	2306.45	0.03203	2306.45	0.03273	2306.45	0.02284	2306.45	0.03628	2306.45	0.02819	2306.45	2306.45	0.02284	0.02776
2308.38	0.0271	2308.38	0.03214	2308.38	0.0326	2308.38	0.02283	2308.38	0.03638	2308.38	0.02818	2308.38	2308.38	0.02283	0.02776
2310.3	0.0272	2310.3	0.03202	2310.3	0.0326	2310.3	0.02284	2310.3	0.03635	2310.3	0.02812	2310.3	2310.3	0.02284	0.02777
2312.23	0.02714	2312.23	0.03186	2312.23	0.03272	2312.23	0.02287	2312.23	0.03637	2312.23	0.02798	2312.23	2312.23	0.02287	0.02778
2314.16	0.02687	2314.16	0.03197	2314.16	0.03267	2314.16	0.02291	2314.16	0.03642	2314.16	0.02805	2314.16	2314.16	0.02291	0.02778
2316.09	0.02693	2316.09	0.0322	2316.09	0.03276	2316.09	0.02285	2316.09	0.03648	2316.09	0.02823	2316.09	2316.09	0.02285	0.02775
2318.02	0.02707	2318.02	0.03207	2318.02	0.03283	2318.02	0.02293	2318.02	0.03638	2318.02	0.02828	2318.02	2318.02	0.02293	0.02772
2319.95	0.02681	2319.95	0.03201	2319.95	0.03284	2319.95	0.02298	2319.95	0.03651	2319.95	0.02836	2319.95	2319.95	0.02298	0.02772
2321.87	0.02675	2321.87	0.03194	2321.87	0.03272	2321.87	0.02298	2321.87	0.03661	2321.87	0.02843	2321.87	2321.87	0.02298	0.02774
2323.8	0.02687	2323.8	0.03218	2323.8	0.03281	2323.8	0.02294	2323.8	0.0366	2323.8	0.02844	2323.8	2323.8	0.02294	0.02772
2325.73	0.02656	2325.73	0.03235	2325.73	0.0328	2325.73	0.02297	2325.73	0.03653	2325.73	0.02819	2325.73	2325.73	0.02297	0.02765
2327.66	0.02633	2327.66	0.03229	2327.66	0.03268	2327.66	0.02302	2327.66	0.03658	2327.66	0.02805	2327.66	2327.66	0.02302	0.02758
2329.59	0.02617	2329.59	0.03225	2329.59	0.03254	2329.59	0.02298	2329.59	0.03666	2329.59	0.02792	2329.59	2329.59	0.02298	0.02751
2331.52	0.02628	2331.52	0.03234	2331.52	0.0325	2331.52	0.023	2331.52	0.03661	2331.52	0.02803	2331.52	2331.52	0.023	0.02745
2333.45	0.02647	2333.45	0.03233	2333.45	0.03251	2333.45	0.02311	2333.45	0.03662	2333.45	0.02807	2333.45	2333.45	0.02311	0.02739
2335.37	0.02618	2335.37	0.0323	2335.37	0.03258	2335.37	0.02302	2335.37	0.03681	2335.37	0.02796	2335.37	2335.37	0.02302	0.02737
2337.3	0.02604	2337.3	0.0322	2337.3	0.03242	2337.3	0.02304	2337.3	0.03666	2337.3	0.02794	2337.3	2337.3	0.02304	0.02739
2339.23	0.026	2339.23	0.03234	2339.23	0.03224	2339.23	0.02303	2339.23	0.03669	2339.23	0.02813	2339.23	2339.23	0.02303	0.02744
2341.16	0.02585	2341.16	0.03221	2341.16	0.03241	2341.16	0.02306	2341.16	0.03668	2341.16	0.02818	2341.16	2341.16	0.02306	0.0274
2343.09	0.02583	2343.09	0.03219	2343.09	0.03234	2343.09	0.02288	2343.09	0.03673	2343.09	0.02827	2343.09	2343.09	0.02288	0.02729
2345.01	0.02576	2345.01	0.03228	2345.01	0.03226	2345.01	0.02277	2345.01	0.03644	2345.01	0.02817	2345.01	2345.01	0.02277	0.02722
2346.94	0.02574	2346.94	0.03222	2346.94	0.03213	2346.94	0.02288	2346.94	0.03626	2346.94	0.02822	2346.94	2346.94	0.02288	0.02727
2348.87	0.02581	2348.87	0.03217	2348.87	0.03212	2348.87	0.0229	2348.87	0.03644	2348.87	0.02819	2348.87	2348.87	0.0229	0.02736
2350.8	0.02583	2350.8	0.03218	2350.8	0.03212	2350.8	0.02271	2350.8	0.03647	2350.8	0.02824	2350.8	2350.8	0.02271	0.02745
2352.73	0.02595	2352.73	0.03227	2352.73	0.03203	2352.73	0.02273	2352.73	0.03616	2352.73	0.02815	2352.73	2352.73	0.02273	0.0274
2354.66	0.02618	2354.66	0.03229	2354.66	0.03217	2354.66	0.0226	2354.66	0.0362	2354.66	0.02817	2354.66	2354.66	0.0226	0.02731
2356.59	0.02618	2356.59	0.03165	2356.59	0.03216	2356.59	0.02242	2356.59	0.03599	2356.59	0.02808	2356.59	2356.59	0.02242	0.02727
2358.51	0.02618	2358.51	0.03191	2358.51	0.03203	2358.51	0.0225	2358.51	0.03571	2358.51	0.02838	2358.51	2358.51	0.0225	0.02722
2360.44	0.02621	2360.44	0.03197	2360.44	0.0322	2360.44	0.02275	2360.44	0.03583	2360.44	0.02824	2360.44	2360.44	0.02275	0.02718
2362.37	0.02623	2362.37	0.03218	2362.37	0.03259	2362.37	0.02276	2362.37	0.03624	2362.37	0.02819	2362.37	2362.37	0.02276	0.02714
2364.3	0.02639	2364.3	0.03204	2364.3	0.03207	2364.3	0.0227	2364.3	0.03624	2364.3	0.02842	2364.3	2364.3	0.0227	0.02711
2366.23	0.02625	2366.23	0.03217	2366.23	0.03212	2366.23	0.02271	2366.23	0.03615	2366.23	0.02854	2366.23	2366.23	0.02271	0.02707
2368.16	0.02634	2368.16	0.03175	2368.16	0.03247	2368.16	0.0229	2368.16	0.03616	2368.16	0.02841	2368.16	2368.16	0.0229	0.02697
2370.09	0.02666	2370.09	0.03155	2370.09	0.0324	2370.09	0.0228	2370.09	0.03648	2370.09	0.02835	2370.09	2370.09	0.0228	0.02687
2372.01	0.02642	2372.01	0.03155	2372.01	0.03216	2372.01	0.0226	2372.01	0.03631	2372.01	0.02817	2372.01	2372.01	0.0226	0.02688
2373.94	0.02626	2373.94	0.03172	2373.94	0.03239	2373.94	0.0226	2373.94	0.03599	2373.94	0.02827	2373.94	2373.94	0.0226	0.02698
2375.87	0.02664	2375.87	0.03186	2375.87	0.03264	2375.87	0.02265	2375.87	0.03599	2375.87	0.02827	2375.87	2375.87	0.02265	0.02712
2377.8	0.02694	2377.8	0.03198	2377.8	0.0327	2377.8	0.0226	2377.8	0.03607	2377.8	0.02825	2377.8	2377.8	0.0226	0.02723
2379.73	0.02681	2379.73	0.03201	2379.73	0.03254	2379.73	0.02262	2379.73	0.03599	2379.73	0.0282	2379.73	2379.73	0.02262	0.02721
2381.66	0.02664	2381.66	0.03195	2381.66	0.03239	2381.66	0.0226	2381.66	0.03603	2381.66	0.02828	2381.66	2381.66	0.0226	0.02723
2383.59	0.02653	2383.59	0.03173	2383.59	0.03229	2383.59	0.02258	2383.59	0.036	2383.59	0.02832	2383.59	2383.59	0.02258	0.02731
2385.51	0.02657	2385.51	0.0317	2385.51	0.0324	2385.51	0.02261	2385.51	0.03596	2385.51	0.02833	2385.51	2385.51	0.02261	0.02738
2387.44	0.02645	2387.44	0.03182	2387.44	0.03238	2387.44	0.02268	2387.44	0.036	2387.44	0.02843	2387.44	2387.44	0.02268	0.02743
2389.37	0.02643	2389.37	0.03184	2389.37	0.03229	2389.37	0.0227	2389.37	0.03612	2389.37	0.02849	2389.37	2389.37	0.0227	0.02746
2391.3	0.02637	2391.3	0.03179	2391.3	0.03233	2391.3	0.02267	2391.3	0.03615	2391.3	0.02848	2391.3	2391.3	0.02267	0.02749
2393.23	0.02635	2393.23	0.03186	2393.23	0.03245	2393.23	0.02265	2393.23	0.0361	2393.23	0.02849	2393.23	2393.23	0.02265	0.02752
2395.16	0.0264	2395.16	0.03182	2395.16	0.03242	2395.16	0.02268	2395.16	0.03607	2395.16	0.0285	2395.16	2395.16	0.02268	0.02754
2397.08	0.02646	2397.08	0.03181	2397.08	0.03233	2397.08	0.02269	2397.08	0.03613	2397.08	0.02849	2397.08	2397.08	0.02269	0.02756
2399.01	0.02656	2399.01	0.03175	2399.01	0.03231	2399.01	0.02271	2399.01	0.03614	2399.01	0.02845	2399.01	2399.01	0.02271	0.02758
2400.94	0.02666	2400.94	0.0317	2400.94	0.03235	2400.94	0.02272	2400.94	0.03617	2400.94	0.02853	2400.94	2400.94	0.02272	0.02759
2402.87	0.02668	2402.87	0.03169	2402.87	0.03227	2402.87	0.02272	2402.87	0.03619	2402.87	0.02852	2402.87	2402.87	0.02272	0.02759
2404.8	0.0268	2404.8	0.03179	2404.8	0.03225	2404.8	0.02269	2404.8	0.03618	2404.8	0.02855	2404.8	2404.8	0.02269	0.02761
2406.73	0.02677	2406.73	0.03178	2406.73	0.03233	2406.73	0.02271	2406.73	0.03614	2406.73	0.0286	2406.73	2406.73	0.02271	0.02764
2408.66	0.02671	2408.66	0.03173	2408.66	0.03237	2408.66	0.02267	2408.66	0.03617	2408.66	0.02856	2408.66	2408.66	0.02267	0.02765
2410.58	0.02667	2410.58	0.03179	2410.58	0.03228	2410.58	0.02266	2410.58	0.03611	2410.58	0.02848	2410.58	2410.58	0.02266	0.02765
2412.51	0.0266	2412.51	0.03181	2412.51	0.03235	2412.51	0.02269	2412.51	0.03609	2412.51	0.02847	2412.51	2412.51	0.02269	0.02765
2414.44	0.02653	2414.44	0.03175	2414.44	0.03243	2414.44	0.02267	2414.44	0.03614	2414.44	0.02846	2414.44	2414.44	0.02267	0.02763
2416.37	0.02651	2416.37	0.03169	2416.37	0.03245	2416.37	0.02263	2416.37	0.03611	2416.37	0.02851	2416.37	2416.37	0.02263	0.02759
2418.3	0.02644	2418.3	0.03161	2418.3	0.03234	2418.3	0.02265	2418.3	0.03605	2418.3	0.02845	2418.3	2418.3	0.02265	0.02755
2420.23	0.02663	2420.23	0.03177	2420.23	0.03231	2420.23	0.02267	2420.23	0.03608	2420.23	0.02842	2420.23	2420.23	0.02267	0.02754
2422.15	0.02672	2422.15	0.03188	2422.15	0.03247	2422.15	0.02272	2422.15	0.03611	2422.15	0.02843	2422.15	2422.15	0.02272	0.02754
2424.08	0.02661	2424.08	0.03193	2424.08	0.03259	2424.08	0.02271	2424.08	0.03618	2424.08	0.02851	2424.08	2424.08	0.02271	0.02756
2426.01	0.02664	2426.01	0.03182	2426.01	0.03245	2426.01	0.02274	2426.01	0.03616	2426.01	0.02857	2426.01	2426.01	0.02274	0.02761
2427.94	0.02668	2427.94	0.03165	2427.94	0.03234	2427.94	0.02274	2427.94	0.03622	2427.94	0.02859	2427.94	2427.94	0.02274	0.02767
2429.87	0.02675	2429.87	0.03161	2429.87	0.03231	2429.87	0.02276	2429.87	0.03622	2429.87	0.02858	2429.87	2429.87	0.02276	0.02772
2431.8	0.0268	2431.8	0.03178	2431.8	0.03235	2431.8	0.02278	2431.8	0.03625	2431.8	0.02863	2431.8	2431.8	0.02278	0.02776
2433.72	0.02667	2433.72	0.03174	2433.72	0.03243	2433.72	0.02278	2433.72	0.03628	2433.72	0.02861	2433.72	2433.72	0.02278	0.02778
2435.65	0.02663	2435.65	0.03171	2435.65	0.0325	2435.65	0.02274	2435.65	0.03627	2435.65	0.02867	2435.65	2435.65	0.02274	0.02779
2437.58	0.02665	2437.58	0.03185	2437.58	0.03255	2437.58	0.02273	2437.58	0.03622	2437.58	0.02867	2437.58	2437.58	0.02273	0.02779
2439.51	0.02686	2439.51	0.03195	2439.51	0.0326	2439.51	0.02273	2439.51	0.0362	2439.51	0.0287	2439.51	2439.51	0.02273	0.02776
2441.44	0.02691	2441.44	0.03192	2441.44	0.03257	2441.44	0.02277	2441.44	0.0362	2441.44	0.02876	2441.44	2441.44	0.02277	0.02772
2443.37	0.02681	2443.37	0.03194	2443.37	0.03256	2443.37	0.02282	2443.37	0.03626	2443.37	0.02876	2443.37	2443.37	0.02282	0.02766
2445.3	0.02663	2445.3	0.03189	2445.3	0.0326	2445.3	0.02289	2445.3	0.03634	2445.3	0.02872	2445.3	2445.3	0.02289	0.02762
2447.22	0.02663	2447.22	0.03187	2447.22	0.03267	2447.22	0.02285	2447.22	0.03646	2447.22	0.02871	2447.22	2447.22	0.02285	0.0276
2449.15	0.02674	2449.15	0.03178	2449.15	0.03264	2449.15	0.0228	2449.15	0.0364	2449.15	0.02865	2449.15	2449.15	0.0228	0.0276
2451.08	0.0266	2451.08	0.03187	2451.08	0.03266	2451.08	0.02278	2451.08	0.03632	2451.08	0.02864	2451.08	2451.08	0.02278	0.02762
2453.01	0.02652	2453.01	0.03188	2453.01	0.03269	2453.01	0.02276	2453.01	0.03628	2453.01	0.02866	2453.01	2453.01	0.02276	0.02766
2454.94	0.02667	2454.94	0.03185	2454.94	0.03258	2454.94	0.02275	2454.94	0.03624	2454.94	0.02867	2454.94	2454.94	0.02275	0.02768
2456.87	0.02671	2456.87	0.03179	2456.87	0.03241	2456.87	0.02277	2456.87	0.03623	2456.87	0.02868	2456.87	2456.87	0.02277	0.02769
2458.8	0.02663	2458.8	0.03181	2458.8	0.03247	2458.8	0.02277	2458.8	0.03627	2458.8	0.0287	2458.8	2458.8	0.02277	0.0277
2460.72	0.0266	2460.72	0.03182	2460.72	0.03261	2460.72	0.02274	2460.72	0.03626	2460.72	0.0286	2460.72	2460.72	0.02274	0.02771
2462.65	0.02669	2462.65	0.03187	2462.65	0.03267	2462.65	0.02273	2462.65	0.03622	2462.65	0.02861	2462.65	2462.65	0.02273	0.02774
2464.58	0.02661	2464.58	0.03185	2464.58	0.03251	2464.58	0.02276	2464.58	0.0362	2464.58	0.02864	2464.58	2464.58	0.02276	0.02775
2466.51	0.02666	2466.51	0.03182	2466.51	0.03238	2466.51	0.02275	2466.51	0.03625	2466.51	0.0286	2466.51	2466.51	0.02275	0.02775
2468.44	0.02681	2468.44	0.03174	2468.44	0.03235	2468.44	0.02269	2468.44	0.03623	2468.44	0.02842	2468.44	2468.44	0.02269	0.02773
2470.37	0.02671	2470.37	0.03166	2470.37	0.03241	2470.37	0.02267	2470.37	0.03613	2470.37	0.02834	2470.37	2470.37	0.02267	0.0277
2472.29	0.02664	2472.29	0.03168	2472.29	0.03235	2472.29	0.02275	2472.29	0.0361	2472.29	0.02843	2472.29	2472.29	0.02275	0.02767
2474.22	0.02664	2474.22	0.03181	2474.22	0.03234	2474.22	0.02274	2474.22	0.03623	2474.22	0.02853	2474.22	2474.22	0.02274	0.02765
2476.15	0.02652	2476.15	0.0318	2476.15	0.03238	2476.15	0.02268	2476.15	0.03622	2476.15	0.02845	2476.15	2476.15	0.02268	0.02762
2478.08	0.02647	2478.08	0.03178	2478.08	0.03239	2478.08	0.02263	2478.08	0.03611	2478.08	0.02838	2478.08	2478.08	0.02263	0.02759
2480.01	0.02628	2480.01	0.03168	2480.01	0.03234	2480.01	0.02265	2480.01	0.03604	2480.01	0.02842	2480.01	2480.01	0.02265	0.02757
2481.94	0.02631	2481.94	0.03159	2481.94	0.03232	2481.94	0.02266	2481.94	0.03608	2481.94	0.02849	2481.94	2481.94	0.02266	0.02756
2483.86	0.02639	2483.86	0.03156	2483.86	0.03233	2483.86	0.02264	2483.86	0.0361	2483.86	0.02851	2483.86	2483.86	0.02264	0.02756
2485.79	0.02642	2485.79	0.03162	2485.79	0.03241	2485.79	0.02262	2485.79	0.03605	2485.79	0.02856	2485.79	2485.79	0.02262	0.02757
2487.72	0.02637	2487.72	0.03165	2487.72	0.03233	2487.72	0.02267	2487.72	0.03602	2487.72	0.02847	2487.72	2487.72	0.02267	0.02758
2489.65	0.02641	2489.65	0.0317	2489.65	0.03226	2489.65	0.02271	2489.65	0.03611	2489.65	0.0284	2489.65	2489.65	0.02271	0.02757
2491.58	0.02652	2491.58	0.03167	2491.58	0.03226	2491.58	0.02266	2491.58	0.03617	2491.58	0.02833	2491.58	2491.58	0.02266	0.02754
2493.51	0.02661	2493.51	0.03169	2493.51	0.0323	2493.51	0.02255	2493.51	0.03609	2493.51	0.02826	2493.51	2493.51	0.02255	0.02749
2495.44	0.02637	2495.44	0.0317	2495.44	0.03225	2495.44	0.02254	2495.44	0.03592	2495.44	0.02829	2495.44	2495.44	0.02254	0.02743
2497.36	0.02624	2497.36	0.03174	2497.36	0.03222	2497.36	0.02259	2497.36	0.0359	2497.36	0.02844	2497.36	2497.36	0.02259	0.02738
2499.29	0.02637	2499.29	0.03169	2499.29	0.03227	2499.29	0.02264	2499.29	0.03597	2499.29	0.02848	2499.29	2499.29	0.02264	0.02734
2501.22	0.02633	2501.22	0.03166	2501.22	0.03231	2501.22	0.02259	2501.22	0.03606	2501.22	0.02839	2501.22	2501.22	0.02259	0.02732
2503.15	0.02625	2503.15	0.03148	2503.15	0.03227	2503.15	0.02254	2503.15	0.03597	2503.15	0.02831	2503.15	2503.15	0.02254	0.02728
2505.08	0.02623	2505.08	0.03145	2505.08	0.03226	2505.08	0.02253	2505.08	0.0359	2505.08	0.02834	2505.08	2505.08	0.02253	0.02726
2507.01	0.02613	2507.01	0.03161	2507.01	0.03227	2507.01	0.02255	2507.01	0.03589	2507.01	0.02839	2507.01	2507.01	0.02255	0.02726
2508.93	0.02627	2508.93	0.03157	2508.93	0.03229	2508.93	0.02249	2508.93	0.03592	2508.93	0.02838	2508.93	2508.93	0.02249	0.02727
2510.86	0.02644	2510.86	0.03147	2510.86	0.03221	2510.86	0.02244	2510.86	0.03581	2510.86	0.02827	2510.86	2510.86	0.02244	0.02727
2512.79	0.02626	2512.79	0.03157	2512.79	0.03213	2512.79	0.02242	2512.79	0.03575	2512.79	0.02836	2512.79	2512.79	0.02242	0.02727
2514.72	0.02623	2514.72	0.0315	2514.72	0.03208	2514.72	0.02248	2514.72	0.0357	2514.72	0.02839	2514.72	2514.72	0.02248	0.02726
2516.65	0.0266	2516.65	0.03144	2516.65	0.03215	2516.65	0.0225	2516.65	0.03581	2516.65	0.02839	2516.65	2516.65	0.0225	0.02725
2518.58	0.02667	2518.58	0.03144	2518.58	0.03228	2518.58	0.02247	2518.58	0.03584	2518.58	0.02838	2518.58	2518.58	0.02247	0.02724
2520.51	0.02652	2520.51	0.03142	2520.51	0.03234	2520.51	0.02246	2520.51	0.03579	2520.51	0.02838	2520.51	2520.51	0.02246	0.02722
2522.43	0.02626	2522.43	0.03146	2522.43	0.03221	2522.43	0.02248	2522.43	0.03577	2522.43	0.02832	2522.43	2522.43	0.02248	0.02725
2524.36	0.02618	2524.36	0.03151	2524.36	0.03219	2524.36	0.02249	2524.36	0.03581	2524.36	0.02831	2524.36	2524.36	0.02249	0.0273
2526.29	0.02637	2526.29	0.03149	2526.29	0.03225	2526.29	0.02251	2526.29	0.03583	2526.29	0.02833	2526.29	2526.29	0.02251	0.02733
2528.22	0.02674	2528.22	0.03143	2528.22	0.03232	2528.22	0.0225	2528.22	0.03586	2528.22	0.0284	2528.22	2528.22	0.0225	0.02736
2530.15	0.02669	2530.15	0.03144	2530.15	0.03219	2530.15	0.02252	2530.15	0.03584	2530.15	0.0284	2530.15	2530.15	0.02252	0.02736
2532.08	0.02643	2532.08	0.03149	2532.08	0.03211	2532.08	0.02257	2532.08	0.03586	2532.08	0.02839	2532.08	2532.08	0.02257	0.02735
2534.01	0.02634	2534.01	0.03147	2534.01	0.03218	2534.01	0.02257	2534.01	0.03594	2534.01	0.02836	2534.01	2534.01	0.02257	0.02736
2535.93	0.02635	2535.93	0.03155	2535.93	0.03221	2535.93	0.02252	2535.93	0.03594	2535.93	0.0283	2535.93	2535.93	0.02252	0.02734
2537.86	0.02642	2537.86	0.03159	2537.86	0.03217	2537.86	0.02248	2537.86	0.03587	2537.86	0.0282	2537.86	2537.86	0.02248	0.02727
2539.79	0.02644	2539.79	0.03166	2539.79	0.03215	2539.79	0.02244	2539.79	0.03581	2539.79	0.02814	2539.79	2539.79	0.02244	0.02721
2541.72	0.02642	2541.72	0.0317	2541.72	0.03204	2541.72	0.02241	2541.72	0.03574	2541.72	0.02817	2541.72	2541.72	0.02241	0.02718
2543.65	0.02647	2543.65	0.03169	2543.65	0.03201	2543.65	0.02245	2543.65	0.03568	2543.65	0.02822	2543.65	2543.65	0.02245	0.02715
2545.58	0.02651	2545.58	0.03156	2545.58	0.0321	2545.58	0.02249	2545.58	0.03576	2545.58	0.02824	2545.58	2545.58	0.02249	0.02713
2547.5	0.02638	2547.5	0.03154	2547.5	0.03216	2547.5	0.02251	2547.5	0.03583	2547.5	0.0283	2547.5	2547.5	0.02251	0.02713
2549.43	0.02626	2549.43	0.03146	2549.43	0.03214	2549.43	0.02255	2549.43	0.03585	2549.43	0.02833	2549.43	2549.43	0.02255	0.02714
2551.36	0.0264	2551.36	0.03145	2551.36	0.03218	2551.36	0.02251	2551.36	0.03592	2551.36	0.02828	2551.36	2551.36	0.02251	0.02716
2553.29	0.02665	2553.29	0.03154	2553.29	0.03222	2553.29	0.02252	2553.29	0.03585	2553.29	0.02822	2553.29	2553.29	0.02252	0.02717
2555.22	0.02661	2555.22	0.0316	2555.22	0.03228	2555.22	0.02255	2555.22	0.03587	2555.22	0.02823	2555.22	2555.22	0.02255	0.0272
2557.15	0.02633	2557.15	0.03157	2557.15	0.03223	2557.15	0.02254	2557.15	0.03591	2557.15	0.02822	2557.15	2557.15	0.02254	0.02723
2559.07	0.02638	2559.07	0.03152	2559.07	0.03215	2559.07	0.02251	2559.07	0.0359	2559.07	0.02831	2559.07	2559.07	0.02251	0.02728
2561	0.02633	2561	0.03147	2561	0.03215	2561	0.02252	2561	0.03584	2561	0.0283	2561	2561	0.02252	0.02733
2562.93	0.02625	2562.93	0.03146	2562.93	0.03214	2562.93	0.02255	2562.93	0.03587	2562.93	0.02831	2562.93	2562.93	0.02255	0.02735
2564.86	0.02627	2564.86	0.03142	2564.86	0.03209	2564.86	0.02253	2564.86	0.03591	2564.86	0.02834	2564.86	2564.86	0.02253	0.02738
2566.79	0.02636	2566.79	0.03147	2566.79	0.03204	2566.79	0.02249	2566.79	0.03588	2566.79	0.02835	2566.79	2566.79	0.02249	0.02741
2568.72	0.02641	2568.72	0.03159	2568.72	0.032	2568.72	0.02253	2568.72	0.03582	2568.72	0.0283	2568.72	2568.72	0.02253	0.02743
2570.65	0.02659	2570.65	0.03166	2570.65	0.03218	2570.65	0.02259	2570.65	0.03589	2570.65	0.02831	2570.65	2570.65	0.02259	0.02744
2572.57	0.02679	2572.57	0.03156	2572.57	0.03234	2572.57	0.0226	2572.57	0.03598	2572.57	0.02833	2572.57	2572.57	0.0226	0.02744
2574.5	0.02666	2574.5	0.03156	2574.5	0.03235	2574.5	0.02253	2574.5	0.03599	2574.5	0.02836	2574.5	2574.5	0.02253	0.02742
2576.43	0.02657	2576.43	0.0317	2576.43	0.03226	2576.43	0.02253	2576.43	0.03588	2576.43	0.02836	2576.43	2576.43	0.02253	0.02738
2578.36	0.02665	2578.36	0.03177	2578.36	0.03232	2578.36	0.02259	2578.36	0.03588	2578.36	0.02839	2578.36	2578.36	0.02259	0.02736
2580.29	0.02665	2580.29	0.03169	2580.29	0.03233	2580.29	0.02265	2580.29	0.03597	2580.29	0.02838	2580.29	2580.29	0.02265	0.02734
2582.22	0.02658	2582.22	0.03161	2582.22	0.03237	2582.22	0.02265	2582.22	0.03607	2582.22	0.02835	2582.22	2582.22	0.02265	0.02736
2584.14	0.0266	2584.14	0.03156	2584.14	0.0323	2584.14	0.02262	2584.14	0.03608	2584.14	0.02838	2584.14	2584.14	0.02262	0.0274
2586.07	0.02671	2586.07	0.03162	2586.07	0.03231	2586.07	0.02256	2586.07	0.03603	2586.07	0.02841	2586.07	2586.07	0.02256	0.02744
2588	0.02661	2588	0.03169	2588	0.03236	2588	0.02259	2588	0.03594	2588	0.02834	2588	2588	0.02259	0.02748
2589.93	0.02666	2589.93	0.03172	2589.93	0.0324	2589.93	0.02269	2589.93	0.03598	2589.93	0.02834	2589.93	2589.93	0.02269	0.02753
2591.86	0.02674	2591.86	0.03165	2591.86	0.03243	2591.86	0.02272	2591.86	0.03613	2591.86	0.02835	2591.86	2591.86	0.02272	0.02758
2593.79	0.02664	2593.79	0.03162	2593.79	0.03243	2593.79	0.02265	2593.79	0.03619	2593.79	0.02836	2593.79	2593.79	0.02265	0.02753
2595.72	0.02652	2595.72	0.03165	2595.72	0.03234	2595.72	0.02256	2595.72	0.03607	2595.72	0.02837	2595.72	2595.72	0.02256	0.02746
2597.64	0.02651	2597.64	0.03167	2597.64	0.03229	2597.64	0.02253	2597.64	0.03594	2597.64	0.02843	2597.64	2597.64	0.02253	0.02736
2599.57	0.02658	2599.57	0.03167	2599.57	0.03227	2599.57	0.02256	2599.57	0.03588	2599.57	0.02845	2599.57	2599.57	0.02256	0.02726
2601.5	0.02659	2601.5	0.0317	2601.5	0.03225	2601.5	0.02255	2601.5	0.03593	2601.5	0.02839	2601.5	2601.5	0.02255	0.02715
2603.43	0.02658	2603.43	0.03171	2603.43	0.03225	2603.43	0.02258	2603.43	0.03592	2603.43	0.02834	2603.43	2603.43	0.02258	0.02705
2605.36	0.02667	2605.36	0.03174	2605.36	0.03229	2605.36	0.02259	2605.36	0.03595	2605.36	0.02843	2605.36	2605.36	0.02259	0.02696
2607.29	0.02667	2607.29	0.03163	2607.29	0.03226	2607.29	0.02258	2607.29	0.03597	2607.29	0.02843	2607.29	2607.29	0.02258	0.02686
2609.22	0.02662	2609.22	0.03161	2609.22	0.03226	2609.22	0.02257	2609.22	0.03596	2609.22	0.02844	2609.22	2609.22	0.02257	0.02679
2611.14	0.02655	2611.14	0.03157	2611.14	0.03232	2611.14	0.02258	2611.14	0.03594	2611.14	0.02844	2611.14	2611.14	0.02258	0.02672
2613.07	0.02665	2613.07	0.03161	2613.07	0.03237	2613.07	0.02259	2613.07	0.03596	2613.07	0.02843	2613.07	2613.07	0.02259	0.02667
2615	0.02671	2615	0.03174	2615	0.03239	2615	0.02256	2615	0.03598	2615	0.02844	2615	2615	0.02256	0.0266
2616.93	0.02676	2616.93	0.03174	2616.93	0.03241	2616.93	0.02251	2616.93	0.03593	2616.93	0.02846	2616.93	2616.93	0.02251	0.02655
2618.86	0.02683	2618.86	0.03163	2618.86	0.03237	2618.86	0.02251	2618.86	0.03586	2618.86	0.02836	2618.86	2618.86	0.02251	0.0265
2620.79	0.02685	2620.79	0.03163	2620.79	0.03231	2620.79	0.0225	2620.79	0.03585	2620.79	0.02831	2620.79	2620.79	0.0225	0.02643
2622.72	0.02688	2622.72	0.0317	2622.72	0.03231	2622.72	0.02246	2622.72	0.03583	2622.72	0.02827	2622.72	2622.72	0.02246	0.02636
2624.64	0.0269	2624.64	0.03176	2624.64	0.03225	2624.64	0.02245	2624.64	0.03577	2624.64	0.02826	2624.64	2624.64	0.02245	0.02629
2626.57	0.02686	2626.57	0.03183	2626.57	0.03223	2626.57	0.02244	2626.57	0.03575	2626.57	0.02818	2626.57	2626.57	0.02244	0.02621
2628.5	0.02684	2628.5	0.03181	2628.5	0.03223	2628.5	0.0224	2628.5	0.03574	2628.5	0.02807	2628.5	2628.5	0.0224	0.02615
2630.43	0.02667	2630.43	0.0317	2630.43	0.03212	2630.43	0.02236	2630.43	0.03567	2630.43	0.02798	2630.43	2630.43	0.02236	0.02609
2632.36	0.02661	2632.36	0.03166	2632.36	0.03212	2632.36	0.02233	2632.36	0.03561	2632.36	0.02793	2632.36	2632.36	0.02233	0.02604
2634.28	0.02671	2634.28	0.03159	2634.28	0.03213	2634.28	0.0223	2634.28	0.03556	2634.28	0.0279	2634.28	2634.28	0.0223	0.02599
2636.21	0.02686	2636.21	0.03157	2636.21	0.03209	2636.21	0.02223	2636.21	0.03552	2636.21	0.02784	2636.21	2636.21	0.02223	0.02594
2638.14	0.02687	2638.14	0.03163	2638.14	0.03202	2638.14	0.0222	2638.14	0.0354	2638.14	0.02777	2638.14	2638.14	0.0222	0.02589
2640.07	0.0269	2640.07	0.03171	2640.07	0.03199	2640.07	0.02216	2640.07	0.03535	2640.07	0.02773	2640.07	2640.07	0.02216	0.02584
2642	0.02695	2642	0.03166	2642	0.03203	2642	0.02211	2642	0.0353	2642	0.02767	2642	2642	0.02211	0.02577
2643.93	0.02701	2643.93	0.03159	2643.93	0.03205	2643.93	0.02206	2643.93	0.03521	2643.93	0.02762	2643.93	2643.93	0.02206	0.0257
2645.86	0.02696	2645.86	0.03153	2645.86	0.03201	2645.86	0.02205	2645.86	0.03513	2645.86	0.02759	2645.86	2645.86	0.02205	0.02564
2647.78	0.02684	2647.78	0.03151	2647.78	0.03194	2647.78	0.02204	2647.78	0.03511	2647.78	0.02753	2647.78	2647.78	0.02204	0.02558
2649.71	0.02681	2649.71	0.03144	2649.71	0.03187	2649.71	0.02198	2649.71	0.0351	2649.71	0.02744	2649.71	2649.71	0.02198	0.02551
2651.64	0.02689	2651.64	0.03146	2651.64	0.03184	2651.64	0.02192	2651.64	0.03501	2651.64	0.02741	2651.64	2651.64	0.02192	0.02545
2653.57	0.02692	2653.57	0.03153	2653.57	0.03179	2653.57	0.02191	2653.57	0.03492	2653.57	0.02736	2653.57	2653.57	0.02191	0.02538
2655.5	0.02692	2655.5	0.03154	2655.5	0.03179	2655.5	0.0219	2655.5	0.0349	2655.5	0.0273	2655.5	2655.5	0.0219	0.02532
2657.43	0.02688	2657.43	0.03149	2657.43	0.03177	2657.43	0.02187	2657.43	0.03489	2657.43	0.02725	2657.43	2657.43	0.02187	0.02525
2659.36	0.02688	2659.36	0.03144	2659.36	0.03172	2659.36	0.0218	2659.36	0.03484	2659.36	0.02717	2659.36	2659.36	0.0218	0.02519
2661.28	0.0269	2661.28	0.03133	2661.28	0.03163	2661.28	0.02177	2661.28	0.03473	2661.28	0.02707	2661.28	2661.28	0.02177	0.02512
2663.21	0.02692	2663.21	0.03128	2663.21	0.03154	2663.21	0.02172	2663.21	0.03467	2663.21	0.02701	2663.21	2663.21	0.02172	0.02504
2665.14	0.02691	2665.14	0.03128	2665.14	0.03148	2665.14	0.02166	2665.14	0.03459	2665.14	0.02694	2665.14	2665.14	0.02166	0.02496
2667.07	0.02697	2667.07	0.03127	2667.07	0.03147	2667.07	0.02161	2667.07	0.0345	2667.07	0.02691	2667.07	2667.07	0.02161	0.02487
2669	0.02708	2669	0.0312	2669	0.03144	2669	0.0216	2669	0.03442	2669	0.02689	2669	2669	0.0216	0.02478
2670.93	0.02711	2670.93	0.03115	2670.93	0.03143	2670.93	0.02155	2670.93	0.03439	2670.93	0.0268	2670.93	2670.93	0.02155	0.02471
2672.86	0.02698	2672.86	0.03114	2672.86	0.03132	2672.86	0.02151	2672.86	0.03432	2672.86	0.02672	2672.86	2672.86	0.02151	0.02464
2674.78	0.0269	2674.78	0.03117	2674.78	0.0312	2674.78	0.02148	2674.78	0.03426	2674.78	0.02667	2674.78	2674.78	0.02148	0.02458
2676.71	0.02693	2676.71	0.03119	2676.71	0.03117	2676.71	0.02145	2676.71	0.03421	2676.71	0.0266	2676.71	2676.71	0.02145	0.02454
2678.64	0.02689	2678.64	0.03115	2678.64	0.03124	2678.64	0.02145	2678.64	0.03417	2678.64	0.02655	2678.64	2678.64	0.02145	0.02449
2680.57	0.02687	2680.57	0.03107	2680.57	0.03121	2680.57	0.02143	2680.57	0.03417	2680.57	0.02649	2680.57	2680.57	0.02143	0.02445
2682.5	0.02688	2682.5	0.03102	2682.5	0.03115	2682.5	0.02139	2682.5	0.03413	2682.5	0.02644	2682.5	2682.5	0.02139	0.02441
2684.43	0.02686	2684.43	0.03104	2684.43	0.03111	2684.43	0.0214	2684.43	0.03406	2684.43	0.02637	2684.43	2684.43	0.0214	0.02435
2686.35	0.02678	2686.35	0.03114	2686.35	0.03108	2686.35	0.02137	2686.35	0.03408	2686.35	0.02634	2686.35	2686.35	0.02137	0.0243
2688.28	0.02674	2688.28	0.03113	2688.28	0.03108	2688.28	0.02133	2688.28	0.03403	2688.28	0.02635	2688.28	2688.28	0.02133	0.02426
2690.21	0.02686	2690.21	0.03114	2690.21	0.03109	2690.21	0.02131	2690.21	0.03397	2690.21	0.02631	2690.21	2690.21	0.02131	0.02422
2692.14	0.02683	2692.14	0.03114	2692.14	0.03116	2692.14	0.02128	2692.14	0.03394	2692.14	0.02623	2692.14	2692.14	0.02128	0.02418
2694.07	0.02679	2694.07	0.03111	2694.07	0.03123	2694.07	0.02125	2694.07	0.03389	2694.07	0.0262	2694.07	2694.07	0.02125	0.02415
2696	0.0269	2696	0.03102	2696	0.03114	2696	0.02123	2696	0.03384	2696	0.02613	2696	2696	0.02123	0.02412
2697.93	0.02697	2697.93	0.03098	2697.93	0.03107	2697.93	0.0212	2697.93	0.0338	2697.93	0.02607	2697.93	2697.93	0.0212	0.02408
2699.85	0.02695	2699.85	0.031	2699.85	0.03098	2699.85	0.02118	2699.85	0.03376	2699.85	0.02603	2699.85	2699.85	0.02118	0.02403
2701.78	0.02699	2701.78	0.03104	2701.78	0.03094	2701.78	0.02113	2701.78	0.03373	2701.78	0.026	2701.78	2701.78	0.02113	0.02399
2703.71	0.02709	2703.71	0.031	2703.71	0.03095	2703.71	0.02111	2703.71	0.03365	2703.71	0.02597	2703.71	2703.71	0.02111	0.02393
2705.64	0.02711	2705.64	0.03101	2705.64	0.03094	2705.64	0.02108	2705.64	0.03362	2705.64	0.0259	2705.64	2705.64	0.02108	0.02387
2707.57	0.02705	2707.57	0.03102	2707.57	0.03094	2707.57	0.02105	2707.57	0.03358	2707.57	0.02583	2707.57	2707.57	0.02105	0.02382
2709.5	0.02709	2709.5	0.03098	2709.5	0.03093	2709.5	0.02105	2709.5	0.03353	2709.5	0.02576	2709.5	2709.5	0.02105	0.02377
2711.42	0.02713	2711.42	0.03099	2711.42	0.03089	2711.42	0.02105	2711.42	0.03353	2711.42	0.02568	2711.42	2711.42	0.02105	0.02373
2713.35	0.02709	2713.35	0.03102	2713.35	0.03087	2713.35	0.02101	2713.35	0.03353	2713.35	0.02567	2713.35	2713.35	0.02101	0.02368
2715.28	0.02706	2715.28	0.03097	2715.28	0.03081	2715.28	0.021	2715.28	0.03347	2715.28	0.02568	2715.28	2715.28	0.021	0.02363
2717.21	0.02705	2717.21	0.03097	2717.21	0.03085	2717.21	0.02101	2717.21	0.03344	2717.21	0.02567	2717.21	2717.21	0.02101	0.02358
2719.14	0.02714	2719.14	0.03102	2719.14	0.03088	2719.14	0.02102	2719.14	0.03345	2719.14	0.02565	2719.14	2719.14	0.02102	0.02355
2721.07	0.02729	2721.07	0.031	2721.07	0.03085	2721.07	0.02098	2721.07	0.03347	2721.07	0.02563	2721.07	2721.07	0.02098	0.02353
2722.99	0.02731	2722.99	0.03092	2722.99	0.03079	2722.99	0.02091	2722.99	0.03341	2722.99	0.02557	2722.99	2722.99	0.02091	0.02349
2724.92	0.02727	2724.92	0.03097	2724.92	0.03082	2724.92	0.02085	2724.92	0.0333	2724.92	0.02551	2724.92	2724.92	0.02085	0.02343
2726.85	0.02724	2726.85	0.0311	2726.85	0.03088	2726.85	0.02087	2726.85	0.03321	2726.85	0.02547	2726.85	2726.85	0.02087	0.02337
2728.78	0.02733	2728.78	0.03113	2728.78	0.03082	2728.78	0.02087	2728.78	0.03324	2728.78	0.02542	2728.78	2728.78	0.02087	0.02333
2730.71	0.02728	2730.71	0.03109	2730.71	0.03073	2730.71	0.02083	2730.71	0.03324	2730.71	0.02538	2730.71	2730.71	0.02083	0.02326
2732.64	0.02717	2732.64	0.03099	2732.64	0.03073	2732.64	0.02076	2732.64	0.03317	2732.64	0.02534	2732.64	2732.64	0.02076	0.02319
2734.57	0.02713	2734.57	0.03091	2734.57	0.03064	2734.57	0.02071	2734.57	0.03307	2734.57	0.02525	2734.57	2734.57	0.02071	0.02313
2736.49	0.02711	2736.49	0.03087	2736.49	0.03059	2736.49	0.02067	2736.49	0.03299	2736.49	0.02513	2736.49	2736.49	0.02067	0.02306
2738.42	0.02709	2738.42	0.03078	2738.42	0.03059	2738.42	0.02058	2738.42	0.03293	2738.42	0.02502	2738.42	2738.42	0.02058	0.02295
2740.35	0.02704	2740.35	0.03067	2740.35	0.03053	2740.35	0.02049	2740.35	0.03278	2740.35	0.02493	2740.35	2740.35	0.02049	0.02283
2742.28	0.02701	2742.28	0.03059	2742.28	0.03045	2742.28	0.02045	2742.28	0.03264	2742.28	0.02487	2742.28	2742.28	0.02045	0.02273
2744.21	0.02699	2744.21	0.03053	2744.21	0.03034	2744.21	0.02042	2744.21	0.03258	2744.21	0.02482	2744.21	2744.21	0.02042	0.02262
2746.14	0.02697	2746.14	0.03048	2746.14	0.03025	2746.14	0.02039	2746.14	0.03252	2746.14	0.02472	2746.14	2746.14	0.02039	0.0225
2748.07	0.02698	2748.07	0.03045	2748.07	0.03019	2748.07	0.02033	2748.07	0.03247	2748.07	0.02466	2748.07	2748.07	0.02033	0.0224
2749.99	0.02702	2749.99	0.03035	2749.99	0.03013	2749.99	0.0203	2749.99	0.03238	2749.99	0.02452	2749.99	2749.99	0.0203	0.02231
2751.92	0.02703	2751.92	0.03033	2751.92	0.03007	2751.92	0.02024	2751.92	0.03232	2751.92	0.02444	2751.92	2751.92	0.02024	0.02222
2753.85	0.02698	2753.85	0.03036	2753.85	0.03005	2753.85	0.02019	2753.85	0.03224	2753.85	0.02443	2753.85	2753.85	0.02019	0.02214
2755.78	0.027	2755.78	0.03035	2755.78	0.03004	2755.78	0.02018	2755.78	0.03216	2755.78	0.02437	2755.78	2755.78	0.02018	0.02208
2757.71	0.027	2757.71	0.03027	2757.71	0.02999	2757.71	0.02012	2757.71	0.03214	2757.71	0.0243	2757.71	2757.71	0.02012	0.02204
2759.64	0.02703	2759.64	0.03023	2759.64	0.0299	2759.64	0.02008	2759.64	0.03205	2759.64	0.02426	2759.64	2759.64	0.02008	0.022
2761.56	0.02699	2761.56	0.03027	2761.56	0.0298	2761.56	0.02007	2761.56	0.03198	2761.56	0.02418	2761.56	2761.56	0.02007	0.02197
2763.49	0.02701	2763.49	0.0303	2763.49	0.0298	2763.49	0.02001	2763.49	0.03196	2763.49	0.02412	2763.49	2763.49	0.02001	0.02193
2765.42	0.02705	2765.42	0.0302	2765.42	0.02981	2765.42	0.01997	2765.42	0.03187	2765.42	0.02411	2765.42	2765.42	0.01997	0.02187
2767.35	0.02703	2767.35	0.03018	2767.35	0.02984	2767.35	0.01993	2767.35	0.03181	2767.35	0.0241	2767.35	2767.35	0.01993	0.02182
2769.28	0.02696	2769.28	0.03022	2769.28	0.02982	2769.28	0.01991	2769.28	0.03175	2769.28	0.02402	2769.28	2769.28	0.01991	0.02176
2771.21	0.02698	2771.21	0.03028	2771.21	0.02984	2771.21	0.01993	2771.21	0.03171	2771.21	0.024	2771.21	2771.21	0.01993	0.02171
2773.14	0.02703	2773.14	0.03028	2773.14	0.0299	2773.14	0.01997	2773.14	0.03175	2773.14	0.02397	2773.14	2773.14	0.01997	0.02166
2775.06	0.02713	2775.06	0.03032	2775.06	0.02996	2775.06	0.01994	2775.06	0.0318	2775.06	0.02392	2775.06	2775.06	0.01994	0.02162
2776.99	0.02717	2776.99	0.03035	2776.99	0.02996	2776.99	0.01991	2776.99	0.03176	2776.99	0.02385	2776.99	2776.99	0.01991	0.02158
2778.92	0.02722	2778.92	0.03028	2778.92	0.02993	2778.92	0.01987	2778.92	0.03171	2778.92	0.02382	2778.92	2778.92	0.01987	0.02155
2780.85	0.02733	2780.85	0.03028	2780.85	0.02983	2780.85	0.01985	2780.85	0.03164	2780.85	0.0238	2780.85	2780.85	0.01985	0.02152
2782.78	0.02749	2782.78	0.03035	2782.78	0.02979	2782.78	0.01983	2782.78	0.03161	2782.78	0.02384	2782.78	2782.78	0.01983	0.0215
2784.71	0.02751	2784.71	0.03034	2784.71	0.02981	2784.71	0.01982	2784.71	0.03158	2784.71	0.02387	2784.71	2784.71	0.01982	0.02147
2786.63	0.02747	2786.63	0.03028	2786.63	0.02988	2786.63	0.01978	2786.63	0.03157	2786.63	0.02386	2786.63	2786.63	0.01978	0.02144
2788.56	0.02762	2788.56	0.0303	2788.56	0.02992	2788.56	0.01975	2788.56	0.03151	2788.56	0.02379	2788.56	2788.56	0.01975	0.0214
2790.49	0.02787	2790.49	0.03036	2790.49	0.02987	2790.49	0.01974	2790.49	0.03145	2790.49	0.02375	2790.49	2790.49	0.01974	0.02135
2792.42	0.0278	2792.42	0.03035	2792.42	0.02981	2792.42	0.01976	2792.42	0.03144	2792.42	0.02371	2792.42	2792.42	0.01976	0.02129
2794.35	0.02767	2794.35	0.03032	2794.35	0.02972	2794.35	0.01976	2794.35	0.03147	2794.35	0.02369	2794.35	2794.35	0.01976	0.02123
2796.28	0.02784	2796.28	0.03035	2796.28	0.0297	2796.28	0.01975	2796.28	0.03148	2796.28	0.02369	2796.28	2796.28	0.01975	0.02117
2798.2	0.02799	2798.2	0.03039	2798.2	0.02975	2798.2	0.01977	2798.2	0.03145	2798.2	0.02375	2798.2	2798.2	0.01977	0.02114
2800.13	0.02792	2800.13	0.03039	2800.13	0.02979	2800.13	0.01986	2800.13	0.03149	2800.13	0.02376	2800.13	2800.13	0.01986	0.02112
2802.06	0.02797	2802.06	0.03038	2802.06	0.02986	2802.06	0.01982	2802.06	0.03163	2802.06	0.02366	2802.06	2802.06	0.01982	0.02111
2803.99	0.02799	2803.99	0.03048	2803.99	0.02994	2803.99	0.01974	2803.99	0.03157	2803.99	0.02353	2803.99	2803.99	0.01974	0.0211
2805.92	0.02797	2805.92	0.03059	2805.92	0.0299	2805.92	0.01972	2805.92	0.03144	2805.92	0.0235	2805.92	2805.92	0.01972	0.02109
2807.85	0.02794	2807.85	0.03068	2807.85	0.02981	2807.85	0.01969	2807.85	0.0314	2807.85	0.02351	2807.85	2807.85	0.01969	0.02108
2809.78	0.02808	2809.78	0.03071	2809.78	0.02981	2809.78	0.01966	2809.78	0.03136	2809.78	0.02356	2809.78	2809.78	0.01966	0.02107
2811.7	0.02825	2811.7	0.03056	2811.7	0.02977	2811.7	0.01968	2811.7	0.03131	2811.7	0.02361	2811.7	2811.7	0.01968	0.02105
2813.63	0.0284	2813.63	0.03049	2813.63	0.02972	2813.63	0.01972	2813.63	0.03134	2813.63	0.02358	2813.63	2813.63	0.01972	0.02103
2815.56	0.02852	2815.56	0.0305	2815.56	0.02981	2815.56	0.01975	2815.56	0.03141	2815.56	0.02354	2815.56	2815.56	0.01975	0.02102
2817.49	0.02862	2817.49	0.03052	2817.49	0.0299	2817.49	0.01976	2817.49	0.03146	2817.49	0.02363	2817.49	2817.49	0.01976	0.02104
2819.42	0.02881	2819.42	0.03054	2819.42	0.02986	2819.42	0.01976	2819.42	0.03147	2819.42	0.02371	2819.42	2819.42	0.01976	0.02108
2821.35	0.02898	2821.35	0.03067	2821.35	0.02997	2821.35	0.01979	2821.35	0.03147	2821.35	0.02372	2821.35	2821.35	0.01979	0.02112
2823.28	0.02907	2823.28	0.03087	2823.28	0.03001	2823.28	0.0198	2823.28	0.03152	2823.28	0.02376	2823.28	2823.28	0.0198	0.02117
2825.2	0.02929	2825.2	0.03094	2825.2	0.02996	2825.2	0.01986	2825.2	0.03154	2825.2	0.02391	2825.2	2825.2	0.01986	0.02122
2827.13	0.02953	2827.13	0.0309	2827.13	0.03003	2827.13	0.01997	2827.13	0.03163	2827.13	0.02405	2827.13	2827.13	0.01997	0.02129
2829.06	0.02984	2829.06	0.03102	2829.06	0.03012	2829.06	0.0201	2829.06	0.0318	2829.06	0.02415	2829.06	2829.06	0.0201	0.02137
2830.99	0.03031	2830.99	0.03123	2830.99	0.03027	2830.99	0.02035	2830.99	0.03202	2830.99	0.02434	2830.99	2830.99	0.02035	0.0215
2832.92	0.031	2832.92	0.03151	2832.92	0.03047	2832.92	0.02059	2832.92	0.03242	2832.92	0.02468	2832.92	2832.92	0.02059	0.02167
2834.85	0.03178	2834.85	0.03176	2834.85	0.03073	2834.85	0.02079	2834.85	0.03279	2834.85	0.02513	2834.85	2834.85	0.02079	0.02188
2836.77	0.0327	2836.77	0.03209	2836.77	0.03103	2836.77	0.02108	2836.77	0.03312	2836.77	0.02569	2836.77	2836.77	0.02108	0.02216
2838.7	0.03378	2838.7	0.03251	2838.7	0.03127	2838.7	0.02147	2838.7	0.03357	2838.7	0.02625	2838.7	2838.7	0.02147	0.02254
2840.63	0.03509	2840.63	0.03305	2840.63	0.03171	2840.63	0.02201	2840.63	0.03419	2840.63	0.02691	2840.63	2840.63	0.02201	0.02302
2842.56	0.03667	2842.56	0.03356	2842.56	0.03221	2842.56	0.02265	2842.56	0.03506	2842.56	0.02781	2842.56	2842.56	0.02265	0.02359
2844.49	0.03836	2844.49	0.03413	2844.49	0.03284	2844.49	0.02326	2844.49	0.03607	2844.49	0.02894	2844.49	2844.49	0.02326	0.02424
2846.42	0.03993	2846.42	0.03499	2846.42	0.03361	2846.42	0.02391	2846.42	0.03705	2846.42	0.03004	2846.42	2846.42	0.02391	0.02489
2848.34	0.04179	2848.34	0.03611	2848.34	0.03429	2848.34	0.02444	2848.34	0.03808	2848.34	0.03115	2848.34	2848.34	0.02444	0.02554
2850.27	0.04397	2850.27	0.03693	2850.27	0.03483	2850.27	0.02489	2850.27	0.03893	2850.27	0.03217	2850.27	2850.27	0.02489	0.02613
2852.2	0.04561	2852.2	0.0375	2852.2	0.0353	2852.2	0.02528	2852.2	0.03965	2852.2	0.03306	2852.2	2852.2	0.02528	0.02661
2854.13	0.04624	2854.13	0.03782	2854.13	0.03578	2854.13	0.02551	2854.13	0.04026	2854.13	0.03375	2854.13	2854.13	0.02551	0.02694
2856.06	0.04654	2856.06	0.03796	2856.06	0.036	2856.06	0.02543	2856.06	0.04062	2856.06	0.03401	2856.06	2856.06	0.02543	0.02709
2857.99	0.04635	2857.99	0.03781	2857.99	0.03578	2857.99	0.02502	2857.99	0.0405	2857.99	0.0339	2857.99	2857.99	0.02502	0.02705
2859.92	0.04522	2859.92	0.03734	2859.92	0.03565	2859.92	0.02448	2859.92	0.03985	2859.92	0.0334	2859.92	2859.92	0.02448	0.02685
2861.84	0.04391	2861.84	0.03693	2861.84	0.03524	2861.84	0.02406	2861.84	0.03899	2861.84	0.03262	2861.84	2861.84	0.02406	0.0265
2863.77	0.04309	2863.77	0.03652	2863.77	0.03469	2863.77	0.02363	2863.77	0.03832	2863.77	0.03184	2863.77	2863.77	0.02363	0.02604
2865.7	0.04226	2865.7	0.03595	2865.7	0.03422	2865.7	0.02327	2865.7	0.03764	2865.7	0.03105	2865.7	2865.7	0.02327	0.02553
2867.63	0.04158	2867.63	0.03559	2867.63	0.03387	2867.63	0.02296	2867.63	0.03705	2867.63	0.03045	2867.63	2867.63	0.02296	0.02496
2869.56	0.04108	2869.56	0.0352	2869.56	0.0335	2869.56	0.02271	2869.56	0.03657	2869.56	0.02992	2869.56	2869.56	0.02271	0.02441
2871.49	0.04054	2871.49	0.0348	2871.49	0.03315	2871.49	0.02247	2871.49	0.03616	2871.49	0.02941	2871.49	2871.49	0.02247	0.02388
2873.41	0.03975	2873.41	0.03438	2873.41	0.03297	2873.41	0.02215	2873.41	0.03578	2873.41	0.02895	2873.41	2873.41	0.02215	0.02344
2875.34	0.03895	2875.34	0.0341	2875.34	0.03273	2875.34	0.02178	2875.34	0.03527	2875.34	0.02853	2875.34	2875.34	0.02178	0.02308
2877.27	0.03823	2877.27	0.03386	2877.27	0.03232	2877.27	0.02158	2877.27	0.03469	2877.27	0.028	2877.27	2877.27	0.02158	0.02279
2879.2	0.03775	2879.2	0.03338	2879.2	0.03218	2879.2	0.02149	2879.2	0.03437	2879.2	0.02752	2879.2	2879.2	0.02149	0.02254
2881.13	0.03741	2881.13	0.03296	2881.13	0.03205	2881.13	0.02148	2881.13	0.03422	2881.13	0.02722	2881.13	2881.13	0.02148	0.02237
2883.06	0.03719	2883.06	0.03304	2883.06	0.03192	2883.06	0.02141	2883.06	0.03421	2883.06	0.02716	2883.06	2883.06	0.02141	0.02228
2884.99	0.03729	2884.99	0.03327	2884.99	0.03179	2884.99	0.02144	2884.99	0.0341	2884.99	0.02722	2884.99	2884.99	0.02144	0.02226
2886.91	0.0377	2886.91	0.03343	2886.91	0.03173	2886.91	0.02162	2886.91	0.03414	2886.91	0.02733	2886.91	2886.91	0.02162	0.02234
2888.84	0.03843	2888.84	0.0336	2888.84	0.03191	2888.84	0.02185	2888.84	0.03443	2888.84	0.02755	2888.84	2888.84	0.02185	0.0225
2890.77	0.03937	2890.77	0.03387	2890.77	0.03223	2890.77	0.02208	2890.77	0.0348	2890.77	0.02788	2890.77	2890.77	0.02208	0.02266
2892.7	0.0402	2892.7	0.03409	2892.7	0.03225	2892.7	0.0223	2892.7	0.03516	2892.7	0.02831	2892.7	2892.7	0.0223	0.02287
2894.63	0.04103	2894.63	0.03425	2894.63	0.03231	2894.63	0.02251	2894.63	0.03551	2894.63	0.02876	2894.63	2894.63	0.02251	0.02317
2896.56	0.04177	2896.56	0.03465	2896.56	0.03274	2896.56	0.02277	2896.56	0.03585	2896.56	0.02926	2896.56	2896.56	0.02277	0.02352
2898.49	0.04243	2898.49	0.03506	2898.49	0.03324	2898.49	0.02313	2898.49	0.03626	2898.49	0.0299	2898.49	2898.49	0.02313	0.02389
2900.41	0.04321	2900.41	0.03513	2900.41	0.03339	2900.41	0.0235	2900.41	0.03684	2900.41	0.03042	2900.41	2900.41	0.0235	0.02429
2902.34	0.0444	2902.34	0.03544	2902.34	0.0336	2902.34	0.02378	2902.34	0.03743	2902.34	0.03091	2902.34	2902.34	0.02378	0.02469
2904.27	0.04554	2904.27	0.03601	2904.27	0.03403	2904.27	0.0241	2904.27	0.03787	2904.27	0.03152	2904.27	2904.27	0.0241	0.0251
2906.2	0.04652	2906.2	0.03648	2906.2	0.03445	2906.2	0.02453	2906.2	0.03838	2906.2	0.03216	2906.2	2906.2	0.02453	0.02555
2908.13	0.04751	2908.13	0.03693	2908.13	0.03481	2908.13	0.02508	2908.13	0.03908	2908.13	0.03287	2908.13	2908.13	0.02508	0.02607
2910.06	0.04884	2910.06	0.03765	2910.06	0.03529	2910.06	0.02567	2910.06	0.03995	2910.06	0.0337	2910.06	2910.06	0.02567	0.02663
2911.99	0.0503	2911.99	0.03829	2911.99	0.03589	2911.99	0.02624	2911.99	0.04088	2911.99	0.03453	2911.99	2911.99	0.02624	0.02723
2913.91	0.05157	2913.91	0.03896	2913.91	0.03642	2913.91	0.02668	2913.91	0.04179	2913.91	0.03558	2913.91	2913.91	0.02668	0.02788
2915.84	0.05308	2915.84	0.0398	2915.84	0.03678	2915.84	0.02725	2915.84	0.04249	2915.84	0.03657	2915.84	2915.84	0.02725	0.02856
2917.77	0.05515	2917.77	0.04055	2917.77	0.03725	2917.77	0.02795	2917.77	0.0434	2917.77	0.03748	2917.77	2917.77	0.02795	0.02925
2919.7	0.05755	2919.7	0.04123	2919.7	0.0379	2919.7	0.0285	2919.7	0.04451	2919.7	0.03835	2919.7	2919.7	0.0285	0.02993
2921.63	0.05953	2921.63	0.04208	2921.63	0.03878	2921.63	0.02882	2921.63	0.04539	2921.63	0.03932	2921.63	2921.63	0.02882	0.03056
2923.55	0.06057	2923.55	0.0429	2923.55	0.03953	2923.55	0.02903	2923.55	0.0459	2923.55	0.04013	2923.55	2923.55	0.02903	0.03106
2925.48	0.06095	2925.48	0.04343	2925.48	0.0399	2925.48	0.02911	2925.48	0.04624	2925.48	0.0404	2925.48	2925.48	0.02911	0.03139
2927.41	0.06049	2927.41	0.04356	2927.41	0.03992	2927.41	0.02898	2927.41	0.04637	2927.41	0.04036	2927.41	2927.41	0.02898	0.0315
2929.34	0.05976	2929.34	0.04339	2929.34	0.03986	2929.34	0.02856	2929.34	0.04615	2929.34	0.04005	2929.34	2929.34	0.02856	0.03141
2931.27	0.05848	2931.27	0.04325	2931.27	0.03977	2931.27	0.02803	2931.27	0.04549	2931.27	0.03938	2931.27	2931.27	0.02803	0.0311
2933.2	0.05644	2933.2	0.04292	2933.2	0.03951	2933.2	0.02742	2933.2	0.04464	2933.2	0.03848	2933.2	2933.2	0.02742	0.03062
2935.13	0.05436	2935.13	0.04222	2935.13	0.03897	2935.13	0.02677	2935.13	0.04367	2935.13	0.03739	2935.13	2935.13	0.02677	0.02998
2937.05	0.05245	2937.05	0.0414	2937.05	0.03841	2937.05	0.02607	2937.05	0.04264	2937.05	0.03628	2937.05	2937.05	0.02607	0.02921
2938.98	0.05057	2938.98	0.04052	2938.98	0.0378	2938.98	0.02545	2938.98	0.04152	2938.98	0.03518	2938.98	2938.98	0.02545	0.02838
2940.91	0.04884	2940.91	0.0398	2940.91	0.03722	2940.91	0.02482	2940.91	0.04053	2940.91	0.03411	2940.91	2940.91	0.02482	0.02758
2942.84	0.04754	2942.84	0.03931	2942.84	0.03657	2942.84	0.02428	2942.84	0.03953	2942.84	0.03316	2942.84	2942.84	0.02428	0.02701
2944.77	0.04669	2944.77	0.03869	2944.77	0.03595	2944.77	0.02397	2944.77	0.03867	2944.77	0.03254	2944.77	2944.77	0.02397	0.02651
2946.7	0.04606	2946.7	0.03798	2946.7	0.0354	2946.7	0.02377	2946.7	0.03818	2946.7	0.03201	2946.7	2946.7	0.02377	0.02608
2948.62	0.0459	2948.62	0.03739	2948.62	0.03503	2948.62	0.02359	2948.62	0.03785	2948.62	0.03157	2948.62	2948.62	0.02359	0.02575
2950.55	0.04627	2950.55	0.03696	2950.55	0.03461	2950.55	0.02337	2950.55	0.03757	2950.55	0.03121	2950.55	2950.55	0.02337	0.02548
2952.48	0.04662	2952.48	0.03676	2952.48	0.03423	2952.48	0.02315	2952.48	0.03721	2952.48	0.0309	2952.48	2952.48	0.02315	0.02523
2954.41	0.04666	2954.41	0.03653	2954.41	0.03404	2954.41	0.02297	2954.41	0.03686	2954.41	0.03053	2954.41	2954.41	0.02297	0.02497
2956.34	0.04644	2956.34	0.03604	2956.34	0.03387	2956.34	0.02259	2956.34	0.03659	2956.34	0.03008	2956.34	2956.34	0.02259	0.02466
2958.27	0.04565	2958.27	0.03556	2958.27	0.03347	2958.27	0.02214	2958.27	0.03598	2958.27	0.02936	2958.27	2958.27	0.02214	0.02429
2960.2	0.04442	2960.2	0.0352	2960.2	0.0329	2960.2	0.02171	2960.2	0.03527	2960.2	0.02846	2960.2	2960.2	0.02171	0.02387
2962.12	0.04294	2962.12	0.03458	2962.12	0.03237	2962.12	0.02125	2962.12	0.03458	2962.12	0.02773	2962.12	2962.12	0.02125	0.02338
2964.05	0.04141	2964.05	0.03395	2964.05	0.03196	2964.05	0.02076	2964.05	0.03385	2964.05	0.02687	2964.05	2964.05	0.02076	0.02284
2965.98	0.03967	2965.98	0.03334	2965.98	0.03131	2965.98	0.02028	2965.98	0.03307	2965.98	0.02586	2965.98	2965.98	0.02028	0.02228
2967.91	0.03779	2967.91	0.03257	2967.91	0.03073	2967.91	0.01977	2967.91	0.0323	2967.91	0.02494	2967.91	2967.91	0.01977	0.0217
2969.84	0.03618	2969.84	0.03181	2969.84	0.03029	2969.84	0.0193	2969.84	0.03148	2969.84	0.02417	2969.84	2969.84	0.0193	0.02115
2971.77	0.03463	2971.77	0.03135	2971.77	0.02982	2971.77	0.01889	2971.77	0.03075	2971.77	0.0235	2971.77	2971.77	0.01889	0.02064
2973.7	0.03309	2973.7	0.03092	2973.7	0.02933	2973.7	0.01857	2973.7	0.03009	2973.7	0.02292	2973.7	2973.7	0.01857	0.02016
2975.62	0.03201	2975.62	0.03047	2975.62	0.02901	2975.62	0.01831	2975.62	0.02957	2975.62	0.02233	2975.62	2975.62	0.01831	0.01974
2977.55	0.03128	2977.55	0.03018	2977.55	0.02876	2977.55	0.01811	2977.55	0.02917	2977.55	0.02177	2977.55	2977.55	0.01811	0.01936
2979.48	0.03068	2979.48	0.02981	2979.48	0.0285	2979.48	0.01792	2979.48	0.02884	2979.48	0.02134	2979.48	2979.48	0.01792	0.01901
2981.41	0.02999	2981.41	0.02939	2981.41	0.02821	2981.41	0.01771	2981.41	0.02854	2981.41	0.02097	2981.41	2981.41	0.01771	0.0187
2983.34	0.0294	2983.34	0.02912	2983.34	0.02799	2983.34	0.01752	2983.34	0.02821	2983.34	0.02061	2983.34	2983.34	0.01752	0.01843
2985.27	0.02893	2985.27	0.02893	2985.27	0.02775	2985.27	0.0174	2985.27	0.02791	2985.27	0.02032	2985.27	2985.27	0.0174	0.0182
2987.2	0.02847	2987.2	0.0287	2987.2	0.02759	2987.2	0.01733	2987.2	0.02771	2987.2	0.02011	2987.2	2987.2	0.01733	0.01803
2989.12	0.02819	2989.12	0.02851	2989.12	0.02751	2989.12	0.0173	2989.12	0.02759	2989.12	0.01998	2989.12	2989.12	0.0173	0.01789
2991.05	0.02805	2991.05	0.02837	2991.05	0.02745	2991.05	0.01722	2991.05	0.02755	2991.05	0.01992	2991.05	2991.05	0.01722	0.01778
2992.98	0.02774	2992.98	0.02828	2992.98	0.02734	2992.98	0.01714	2992.98	0.02742	2992.98	0.01979	2992.98	2992.98	0.01714	0.0177
2994.91	0.02754	2994.91	0.02814	2994.91	0.0272	2994.91	0.0171	2994.91	0.0273	2994.91	0.01971	2994.91	2994.91	0.0171	0.01764
2996.84	0.02734	2996.84	0.02807	2996.84	0.02715	2996.84	0.01704	2996.84	0.02723	2996.84	0.01973	2996.84	2996.84	0.01704	0.01762
2998.77	0.02713	2998.77	0.02801	2998.77	0.02711	2998.77	0.01702	2998.77	0.02714	2998.77	0.0197	2998.77	2998.77	0.01702	0.01762
3000.69	0.02702	3000.69	0.02786	3000.69	0.02696	3000.69	0.01704	3000.69	0.0271	3000.69	0.01956	3000.69	3000.69	0.01704	0.01761
3002.62	0.02681	3002.62	0.02774	3002.62	0.02689	3002.62	0.01703	3002.62	0.02714	3002.62	0.01945	3002.62	3002.62	0.01703	0.01759
3004.55	0.02663	3004.55	0.02769	3004.55	0.02689	3004.55	0.01703	3004.55	0.02712	3004.55	0.01946	3004.55	3004.55	0.01703	0.01758
3006.48	0.02657	3006.48	0.02776	3006.48	0.02689	3006.48	0.01706	3006.48	0.02712	3006.48	0.01949	3006.48	3006.48	0.01706	0.01757
3008.41	0.02646	3008.41	0.02784	3008.41	0.02685	3008.41	0.01707	3008.41	0.02716	3008.41	0.01949	3008.41	3008.41	0.01707	0.01757
3010.34	0.02642	3010.34	0.02781	3010.34	0.02685	3010.34	0.01705	3010.34	0.02718	3010.34	0.01954	3010.34	3010.34	0.01705	0.01758
3012.26	0.02644	3012.26	0.02772	3012.26	0.02681	3012.26	0.01703	3012.26	0.02716	3012.26	0.01958	3012.26	3012.26	0.01703	0.01762
3014.19	0.02652	3014.19	0.02774	3014.19	0.02686	3014.19	0.01708	3014.19	0.02712	3014.19	0.01954	3014.19	3014.19	0.01708	0.01766
3016.12	0.02651	3016.12	0.02768	3016.12	0.02698	3016.12	0.01714	3016.12	0.02721	3016.12	0.01953	3016.12	3016.12	0.01714	0.01774
3018.05	0.02636	3018.05	0.02764	3018.05	0.027	3018.05	0.01715	3018.05	0.0273	3018.05	0.01965	3018.05	3018.05	0.01715	0.01782
3019.98	0.02628	3019.98	0.02769	3019.98	0.02692	3019.98	0.01717	3019.98	0.02731	3019.98	0.01969	3019.98	3019.98	0.01717	0.01791
3021.91	0.02643	3021.91	0.02777	3021.91	0.02689	3021.91	0.0172	3021.91	0.02734	3021.91	0.0197	3021.91	3021.91	0.0172	0.01798
3023.84	0.02643	3023.84	0.02783	3023.84	0.02698	3023.84	0.01726	3023.84	0.02739	3023.84	0.01974	3023.84	3023.84	0.01726	0.01804
3025.76	0.02625	3025.76	0.02787	3025.76	0.02711	3025.76	0.01732	3025.76	0.0275	3025.76	0.01979	3025.76	3025.76	0.01732	0.01812
3027.69	0.02618	3027.69	0.02793	3027.69	0.02718	3027.69	0.0174	3027.69	0.02758	3027.69	0.01988	3027.69	3027.69	0.0174	0.01818
3029.62	0.02634	3029.62	0.02795	3029.62	0.02727	3029.62	0.0175	3029.62	0.02771	3029.62	0.01997	3029.62	3029.62	0.0175	0.01824
3031.55	0.02654	3031.55	0.028	3031.55	0.02732	3031.55	0.01756	3031.55	0.02787	3031.55	0.02003	3031.55	3031.55	0.01756	0.01833
3033.48	0.02665	3033.48	0.02809	3033.48	0.02733	3033.48	0.01755	3033.48	0.02797	3033.48	0.02018	3033.48	3033.48	0.01755	0.01842
3035.41	0.02677	3035.41	0.0281	3035.41	0.02732	3035.41	0.01759	3035.41	0.02795	3035.41	0.02025	3035.41	3035.41	0.01759	0.0185
3037.34	0.02668	3037.34	0.0281	3037.34	0.02748	3037.34	0.01767	3037.34	0.02801	3037.34	0.02034	3037.34	3037.34	0.01767	0.01859
3039.26	0.02656	3039.26	0.02817	3039.26	0.02757	3039.26	0.01771	3039.26	0.02815	3039.26	0.02046	3039.26	3039.26	0.01771	0.01869
3041.19	0.02671	3041.19	0.0283	3041.19	0.02765	3041.19	0.01774	3041.19	0.02821	3041.19	0.0206	3041.19	3041.19	0.01774	0.01881
3043.12	0.02685	3043.12	0.02836	3043.12	0.02783	3043.12	0.01783	3043.12	0.02825	3043.12	0.02073	3043.12	3043.12	0.01783	0.01895
3045.05	0.02698	3045.05	0.02848	3045.05	0.028	3045.05	0.01792	3045.05	0.0284	3045.05	0.02085	3045.05	3045.05	0.01792	0.0191
3046.98	0.02705	3046.98	0.02856	3046.98	0.02803	3046.98	0.01801	3046.98	0.02854	3046.98	0.0209	3046.98	3046.98	0.01801	0.0192
3048.91	0.02703	3048.91	0.02859	3048.91	0.02799	3048.91	0.01808	3048.91	0.02868	3048.91	0.02099	3048.91	3048.91	0.01808	0.01929
3050.83	0.02692	3050.83	0.02864	3050.83	0.028	3050.83	0.01812	3050.83	0.0288	3050.83	0.0211	3050.83	3050.83	0.01812	0.01937
3052.76	0.02694	3052.76	0.02867	3052.76	0.02803	3052.76	0.01816	3052.76	0.02886	3052.76	0.02118	3052.76	3052.76	0.01816	0.01945
3054.69	0.02708	3054.69	0.02875	3054.69	0.02807	3054.69	0.0182	3054.69	0.02892	3054.69	0.02126	3054.69	3054.69	0.0182	0.01954
3056.62	0.02709	3056.62	0.02887	3056.62	0.02812	3056.62	0.01823	3056.62	0.02899	3056.62	0.02138	3056.62	3056.62	0.01823	0.01962
3058.55	0.02712	3058.55	0.0289	3058.55	0.02829	3058.55	0.01828	3058.55	0.02904	3058.55	0.02145	3058.55	3058.55	0.01828	0.01972
3060.48	0.02716	3060.48	0.0289	3060.48	0.0285	3060.48	0.01841	3060.48	0.02911	3060.48	0.02154	3060.48	3060.48	0.01841	0.01982
3062.41	0.02722	3062.41	0.02891	3062.41	0.02862	3062.41	0.01855	3062.41	0.02932	3062.41	0.02166	3062.41	3062.41	0.01855	0.01991
3064.33	0.02741	3064.33	0.029	3064.33	0.02874	3064.33	0.01861	3064.33	0.02955	3064.33	0.02179	3064.33	3064.33	0.01861	0.02002
3066.26	0.02744	3066.26	0.02916	3066.26	0.02879	3066.26	0.01863	3066.26	0.02964	3066.26	0.02194	3066.26	3066.26	0.01863	0.02013
3068.19	0.02748	3068.19	0.02927	3068.19	0.02886	3068.19	0.01868	3068.19	0.02966	3068.19	0.02207	3068.19	3068.19	0.01868	0.02027
3070.12	0.02757	3070.12	0.02927	3070.12	0.02898	3070.12	0.01882	3070.12	0.02976	3070.12	0.02216	3070.12	3070.12	0.01882	0.02041
3072.05	0.02762	3072.05	0.02937	3072.05	0.02906	3072.05	0.0189	3072.05	0.02997	3072.05	0.0223	3072.05	3072.05	0.0189	0.02054
3073.98	0.02767	3073.98	0.02957	3073.98	0.02906	3073.98	0.01894	3073.98	0.03011	3073.98	0.02236	3073.98	3073.98	0.01894	0.02065
3075.9	0.02769	3075.9	0.02971	3075.9	0.02911	3075.9	0.01899	3075.9	0.03017	3075.9	0.02237	3075.9	3075.9	0.01899	0.02075
3077.83	0.02763	3077.83	0.02972	3077.83	0.02922	3077.83	0.019	3077.83	0.03025	3077.83	0.02251	3077.83	3077.83	0.019	0.02085
3079.76	0.02772	3079.76	0.02972	3079.76	0.02924	3079.76	0.01902	3079.76	0.03027	3079.76	0.02264	3079.76	3079.76	0.01902	0.02094
3081.69	0.02778	3081.69	0.02968	3081.69	0.02929	3081.69	0.01907	3081.69	0.03029	3081.69	0.02265	3081.69	3081.69	0.01907	0.02099
3083.62	0.02764	3083.62	0.02965	3083.62	0.02934	3083.62	0.01907	3083.62	0.03037	3083.62	0.02262	3083.62	3083.62	0.01907	0.02104
3085.55	0.02751	3085.55	0.02967	3085.55	0.02933	3085.55	0.01909	3085.55	0.03037	3085.55	0.02259	3085.55	3085.55	0.01909	0.02108
3087.47	0.02751	3087.47	0.02963	3087.47	0.02935	3087.47	0.01915	3087.47	0.0304	3087.47	0.02267	3087.47	3087.47	0.01915	0.02114
3089.4	0.02738	3089.4	0.02953	3089.4	0.02927	3089.4	0.01915	3089.4	0.0305	3089.4	0.02276	3089.4	3089.4	0.01915	0.0212
3091.33	0.0273	3091.33	0.02957	3091.33	0.02921	3091.33	0.0191	3091.33	0.03049	3091.33	0.02279	3091.33	3091.33	0.0191	0.02126
3093.26	0.0274	3093.26	0.02963	3093.26	0.02924	3093.26	0.01912	3093.26	0.03042	3093.26	0.02275	3093.26	3093.26	0.01912	0.02131
3095.19	0.02741	3095.19	0.02959	3095.19	0.02925	3095.19	0.01913	3095.19	0.03045	3095.19	0.02269	3095.19	3095.19	0.01913	0.02136
3097.12	0.02721	3097.12	0.02965	3097.12	0.02916	3097.12	0.01912	3097.12	0.03047	3097.12	0.0227	3097.12	3097.12	0.01912	0.02142
3099.05	0.02703	3099.05	0.02969	3099.05	0.02915	3099.05	0.01912	3099.05	0.03046	3099.05	0.02281	3099.05	3099.05	0.01912	0.02148
3100.97	0.02723	3100.97	0.02968	3100.97	0.02917	3100.97	0.01921	3100.97	0.03045	3100.97	0.02288	3100.97	3100.97	0.01921	0.02154
3102.9	0.02748	3102.9	0.02969	3102.9	0.02922	3102.9	0.01933	3102.9	0.03059	3102.9	0.02292	3102.9	3102.9	0.01933	0.02163
3104.83	0.02742	3104.83	0.02975	3104.83	0.02926	3104.83	0.01937	3104.83	0.03078	3104.83	0.02306	3104.83	3104.83	0.01937	0.02171
3106.76	0.02737	3106.76	0.02985	3106.76	0.02928	3106.76	0.01942	3106.76	0.03086	3106.76	0.02324	3106.76	3106.76	0.01942	0.02179
3108.69	0.02736	3108.69	0.02989	3108.69	0.02933	3108.69	0.01947	3108.69	0.03093	3108.69	0.02331	3108.69	3108.69	0.01947	0.02187
3110.62	0.02729	3110.62	0.02991	3110.62	0.02944	3110.62	0.01948	3110.62	0.03101	3110.62	0.02332	3110.62	3110.62	0.01948	0.02194
3112.55	0.02721	3112.55	0.02988	3112.55	0.02963	3112.55	0.01948	3112.55	0.03102	3112.55	0.02328	3112.55	3112.55	0.01948	0.02199
3114.47	0.02727	3114.47	0.02992	3114.47	0.02963	3114.47	0.0195	3114.47	0.03103	3114.47	0.02325	3114.47	3114.47	0.0195	0.02202
3116.4	0.02728	3116.4	0.02987	3116.4	0.02956	3116.4	0.01954	3116.4	0.03105	3116.4	0.02329	3116.4	3116.4	0.01954	0.02205
3118.33	0.02712	3118.33	0.02983	3118.33	0.02953	3118.33	0.01953	3118.33	0.03113	3118.33	0.02334	3118.33	3118.33	0.01953	0.02209
3120.26	0.02704	3120.26	0.02987	3120.26	0.02946	3120.26	0.01951	3120.26	0.03111	3120.26	0.02341	3120.26	3120.26	0.01951	0.02212
3122.19	0.02702	3122.19	0.02983	3122.19	0.02946	3122.19	0.01948	3122.19	0.03108	3122.19	0.02349	3122.19	3122.19	0.01948	0.02216
3124.12	0.02703	3124.12	0.02975	3124.12	0.02958	3124.12	0.0195	3124.12	0.03103	3124.12	0.02352	3124.12	3124.12	0.0195	0.02219
3126.04	0.0271	3126.04	0.02971	3126.04	0.02968	3126.04	0.01952	3126.04	0.03105	3126.04	0.02353	3126.04	3126.04	0.01952	0.0222
3127.97	0.02695	3127.97	0.02972	3127.97	0.02962	3127.97	0.01951	3127.97	0.03108	3127.97	0.0235	3127.97	3127.97	0.01951	0.02221
3129.9	0.02666	3129.9	0.02972	3129.9	0.02962	3129.9	0.01949	3129.9	0.03107	3129.9	0.02345	3129.9	3129.9	0.01949	0.02223
3131.83	0.02655	3131.83	0.02956	3131.83	0.02959	3131.83	0.01947	3131.83	0.03104	3131.83	0.02344	3131.83	3131.83	0.01947	0.02225
3133.76	0.02659	3133.76	0.02951	3133.76	0.02944	3133.76	0.01948	3133.76	0.03101	3133.76	0.02345	3133.76	3133.76	0.01948	0.02227
3135.69	0.02667	3135.69	0.02957	3135.69	0.02931	3135.69	0.01953	3135.69	0.03102	3135.69	0.02344	3135.69	3135.69	0.01953	0.02227
3137.61	0.0266	3137.61	0.02943	3137.61	0.02922	3137.61	0.01949	3137.61	0.03111	3137.61	0.02352	3137.61	3137.61	0.01949	0.02227
3139.54	0.02648	3139.54	0.02939	3139.54	0.0293	3139.54	0.01949	3139.54	0.03105	3139.54	0.02353	3139.54	3139.54	0.01949	0.02229
3141.47	0.02642	3141.47	0.02951	3141.47	0.02939	3141.47	0.01952	3141.47	0.03104	3141.47	0.02346	3141.47	3141.47	0.01952	0.02233
3143.4	0.02643	3143.4	0.02949	3143.4	0.02932	3143.4	0.0195	3143.4	0.0311	3143.4	0.0234	3143.4	3143.4	0.0195	0.02236
3145.33	0.02639	3145.33	0.02938	3145.33	0.02926	3145.33	0.01951	3145.33	0.03106	3145.33	0.02345	3145.33	3145.33	0.01951	0.02239
3147.26	0.02619	3147.26	0.02927	3147.26	0.02926	3147.26	0.01957	3147.26	0.03107	3147.26	0.02352	3147.26	3147.26	0.01957	0.02243
3149.19	0.02615	3149.19	0.02926	3149.19	0.02922	3149.19	0.01958	3149.19	0.03117	3149.19	0.02351	3149.19	3149.19	0.01958	0.02246
3151.11	0.02625	3151.11	0.0294	3151.11	0.02921	3151.11	0.01955	3151.11	0.03118	3151.11	0.02351	3151.11	3151.11	0.01955	0.0225
3153.04	0.02603	3153.04	0.02947	3153.04	0.02932	3153.04	0.01953	3153.04	0.03114	3153.04	0.02349	3153.04	3153.04	0.01953	0.02253
3154.97	0.02581	3154.97	0.02944	3154.97	0.02938	3154.97	0.01953	3154.97	0.0311	3154.97	0.02349	3154.97	3154.97	0.01953	0.02256
3156.9	0.02594	3156.9	0.02944	3156.9	0.02933	3156.9	0.01958	3156.9	0.03111	3156.9	0.0236	3156.9	3156.9	0.01958	0.02258
3158.83	0.02604	3158.83	0.02942	3158.83	0.02924	3158.83	0.01964	3158.83	0.03118	3158.83	0.02365	3158.83	3158.83	0.01964	0.02262
3160.76	0.02595	3160.76	0.02941	3160.76	0.02934	3160.76	0.01966	3160.76	0.03129	3160.76	0.02371	3160.76	3160.76	0.01966	0.02268
3162.68	0.02584	3162.68	0.02936	3162.68	0.02948	3162.68	0.01968	3162.68	0.03132	3162.68	0.02373	3162.68	3162.68	0.01968	0.02272
3164.61	0.02604	3164.61	0.02933	3164.61	0.02948	3164.61	0.01971	3164.61	0.03134	3164.61	0.02371	3164.61	3164.61	0.01971	0.02279
3166.54	0.02625	3166.54	0.02926	3166.54	0.0294	3166.54	0.01973	3166.54	0.03138	3166.54	0.02369	3166.54	3166.54	0.01973	0.02287
3168.47	0.02606	3168.47	0.02918	3168.47	0.02943	3168.47	0.01974	3168.47	0.03142	3168.47	0.02372	3168.47	3168.47	0.01974	0.02294
3170.4	0.02575	3170.4	0.02926	3170.4	0.02944	3170.4	0.01972	3170.4	0.03143	3170.4	0.02376	3170.4	3170.4	0.01972	0.02298
3172.33	0.02569	3172.33	0.02946	3172.33	0.02946	3172.33	0.01972	3172.33	0.03141	3172.33	0.02382	3172.33	3172.33	0.01972	0.02303
3174.26	0.02576	3174.26	0.02958	3174.26	0.02951	3174.26	0.01982	3174.26	0.03141	3174.26	0.02391	3174.26	3174.26	0.01982	0.02308
3176.18	0.02581	3176.18	0.02953	3176.18	0.02954	3176.18	0.01984	3176.18	0.03156	3176.18	0.02399	3176.18	3176.18	0.01984	0.02316
3178.11	0.02593	3178.11	0.02939	3178.11	0.02946	3178.11	0.01984	3178.11	0.0316	3178.11	0.02407	3178.11	3178.11	0.01984	0.02322
3180.04	0.02583	3180.04	0.02942	3180.04	0.02943	3180.04	0.01985	3180.04	0.03159	3180.04	0.02414	3180.04	3180.04	0.01985	0.02327
3181.97	0.02562	3181.97	0.02948	3181.97	0.0295	3181.97	0.01989	3181.97	0.03162	3181.97	0.02411	3181.97	3181.97	0.01989	0.02333
3183.9	0.02567	3183.9	0.02944	3183.9	0.02962	3183.9	0.02	3183.9	0.03169	3183.9	0.02413	3183.9	3183.9	0.02	0.02341
3185.83	0.02588	3185.83	0.02934	3185.83	0.02969	3185.83	0.0201	3185.83	0.03185	3185.83	0.02424	3185.83	3185.83	0.0201	0.02346
3187.76	0.02602	3187.76	0.02941	3187.76	0.02981	3187.76	0.02009	3187.76	0.03201	3187.76	0.02435	3187.76	3187.76	0.02009	0.02351
3189.68	0.02608	3189.68	0.0296	3189.68	0.0299	3189.68	0.0201	3189.68	0.032	3189.68	0.02446	3189.68	3189.68	0.0201	0.02358
3191.61	0.02606	3191.61	0.02967	3191.61	0.02981	3191.61	0.02018	3191.61	0.03201	3191.61	0.02455	3191.61	3191.61	0.02018	0.02364
3193.54	0.02584	3193.54	0.02972	3193.54	0.02974	3193.54	0.02024	3193.54	0.03213	3193.54	0.02452	3193.54	3193.54	0.02024	0.02369
3195.47	0.02589	3195.47	0.02975	3195.47	0.02963	3195.47	0.02025	3195.47	0.03223	3195.47	0.02459	3195.47	3195.47	0.02025	0.02375
3197.4	0.0261	3197.4	0.02971	3197.4	0.02966	3197.4	0.02032	3197.4	0.03225	3197.4	0.02466	3197.4	3197.4	0.02032	0.02383
3199.33	0.02612	3199.33	0.02965	3199.33	0.02993	3199.33	0.02043	3199.33	0.03236	3199.33	0.02476	3199.33	3199.33	0.02043	0.02394
3201.26	0.02599	3201.26	0.02961	3201.26	0.02999	3201.26	0.02045	3201.26	0.03254	3201.26	0.02492	3201.26	3201.26	0.02045	0.02405
3203.18	0.02592	3203.18	0.0297	3203.18	0.02993	3203.18	0.02049	3203.18	0.03258	3203.18	0.02497	3203.18	3203.18	0.02049	0.02417
3205.11	0.0258	3205.11	0.02986	3205.11	0.03003	3205.11	0.02053	3205.11	0.03263	3205.11	0.02497	3205.11	3205.11	0.02053	0.02429
3207.04	0.02572	3207.04	0.02989	3207.04	0.03022	3207.04	0.0205	3207.04	0.03269	3207.04	0.02503	3207.04	3207.04	0.0205	0.02436
3208.97	0.02585	3208.97	0.02987	3208.97	0.03018	3208.97	0.02055	3208.97	0.03265	3208.97	0.0251	3208.97	3208.97	0.02055	0.02442
3210.9	0.02592	3210.9	0.02999	3210.9	0.03021	3210.9	0.02065	3210.9	0.03273	3210.9	0.02515	3210.9	3210.9	0.02065	0.02449
3212.82	0.02584	3212.82	0.03015	3212.82	0.03038	3212.82	0.0207	3212.82	0.03289	3212.82	0.02519	3212.82	3212.82	0.0207	0.02454
3214.75	0.02588	3214.75	0.03018	3214.75	0.03037	3214.75	0.02076	3214.75	0.03296	3214.75	0.0252	3214.75	3214.75	0.02076	0.0246
3216.68	0.026	3216.68	0.03006	3216.68	0.03036	3216.68	0.02081	3216.68	0.03306	3216.68	0.02527	3216.68	3216.68	0.02081	0.02468
3218.61	0.02592	3218.61	0.03004	3218.61	0.03041	3218.61	0.02076	3218.61	0.03314	3218.61	0.02537	3218.61	3218.61	0.02076	0.02476
3220.54	0.02596	3220.54	0.03001	3220.54	0.0304	3220.54	0.02072	3220.54	0.03306	3220.54	0.02545	3220.54	3220.54	0.02072	0.02483
3222.47	0.02603	3222.47	0.02999	3222.47	0.0304	3222.47	0.02075	3222.47	0.03301	3222.47	0.02558	3222.47	3222.47	0.02075	0.02491
3224.4	0.0259	3224.4	0.03013	3224.4	0.03052	3224.4	0.02081	3224.4	0.03305	3224.4	0.02557	3224.4	3224.4	0.02081	0.02499
3226.32	0.02584	3226.32	0.03023	3226.32	0.03058	3226.32	0.0209	3226.32	0.03314	3226.32	0.02558	3226.32	3226.32	0.0209	0.02508
3228.25	0.02588	3228.25	0.03029	3228.25	0.03056	3228.25	0.02095	3228.25	0.03328	3228.25	0.02569	3228.25	3228.25	0.02095	0.02517
3230.18	0.02607	3230.18	0.03035	3230.18	0.03067	3230.18	0.02104	3230.18	0.03337	3230.18	0.02571	3230.18	3230.18	0.02104	0.02525
3232.11	0.02614	3232.11	0.03029	3232.11	0.03078	3232.11	0.02109	3232.11	0.0335	3232.11	0.02578	3232.11	3232.11	0.02109	0.02534
3234.04	0.02619	3234.04	0.03021	3234.04	0.03082	3234.04	0.02114	3234.04	0.03359	3234.04	0.02594	3234.04	3234.04	0.02114	0.02542
3235.97	0.02614	3235.97	0.03028	3235.97	0.03077	3235.97	0.02124	3235.97	0.03367	3235.97	0.02603	3235.97	3235.97	0.02124	0.02546
3237.9	0.02598	3237.9	0.03048	3237.9	0.03091	3237.9	0.0213	3237.9	0.03383	3237.9	0.02619	3237.9	3237.9	0.0213	0.02552
3239.82	0.02598	3239.82	0.03054	3239.82	0.03099	3239.82	0.0213	3239.82	0.03392	3239.82	0.02627	3239.82	3239.82	0.0213	0.02559
3241.75	0.02604	3241.75	0.03052	3241.75	0.03094	3241.75	0.02126	3241.75	0.03392	3241.75	0.02627	3241.75	3241.75	0.02126	0.02567
3243.68	0.02599	3243.68	0.0305	3243.68	0.03097	3243.68	0.02127	3243.68	0.03386	3243.68	0.02634	3243.68	3243.68	0.02127	0.02577
3245.61	0.02619	3245.61	0.03055	3245.61	0.03109	3245.61	0.02136	3245.61	0.03388	3245.61	0.02639	3245.61	3245.61	0.02136	0.02587
3247.54	0.0263	3247.54	0.03065	3247.54	0.03122	3247.54	0.02143	3247.54	0.03401	3247.54	0.02642	3247.54	3247.54	0.02143	0.02595
3249.47	0.02632	3249.47	0.03069	3249.47	0.03126	3249.47	0.0215	3249.47	0.03414	3249.47	0.02637	3249.47	3249.47	0.0215	0.026
3251.39	0.02627	3251.39	0.03069	3251.39	0.03129	3251.39	0.02154	3251.39	0.03424	3251.39	0.02641	3251.39	3251.39	0.02154	0.02604
3253.32	0.02616	3253.32	0.03075	3253.32	0.03132	3253.32	0.02153	3253.32	0.03431	3253.32	0.02662	3253.32	3253.32	0.02153	0.02612
3255.25	0.02616	3255.25	0.03073	3255.25	0.03128	3255.25	0.02155	3255.25	0.0343	3255.25	0.02674	3255.25	3255.25	0.02155	0.02621
3257.18	0.02637	3257.18	0.03065	3257.18	0.03127	3257.18	0.02163	3257.18	0.03432	3257.18	0.02675	3257.18	3257.18	0.02163	0.0263
3259.11	0.02651	3259.11	0.03063	3259.11	0.03133	3259.11	0.02167	3259.11	0.03445	3259.11	0.02674	3259.11	3259.11	0.02167	0.02641
3261.04	0.0265	3261.04	0.0307	3261.04	0.03146	3261.04	0.02167	3261.04	0.03451	3261.04	0.02686	3261.04	3261.04	0.02167	0.0265
3262.97	0.02638	3262.97	0.0308	3262.97	0.0315	3262.97	0.02173	3262.97	0.03452	3262.97	0.02702	3262.97	3262.97	0.02173	0.02656
3264.89	0.02645	3264.89	0.03085	3264.89	0.03151	3264.89	0.0218	3264.89	0.0346	3264.89	0.02714	3264.89	3264.89	0.0218	0.02664
3266.82	0.02647	3266.82	0.03094	3266.82	0.03157	3266.82	0.02182	3266.82	0.03472	3266.82	0.02725	3266.82	3266.82	0.02182	0.02672
3268.75	0.02654	3268.75	0.03107	3268.75	0.03171	3268.75	0.02179	3268.75	0.03475	3268.75	0.02728	3268.75	3268.75	0.02179	0.02681
3270.68	0.02661	3270.68	0.0312	3270.68	0.03172	3270.68	0.0218	3270.68	0.0347	3270.68	0.02723	3270.68	3270.68	0.0218	0.02691
3272.61	0.02654	3272.61	0.03119	3272.61	0.03168	3272.61	0.02188	3272.61	0.03472	3272.61	0.02731	3272.61	3272.61	0.02188	0.027
3274.54	0.02647	3274.54	0.03105	3274.54	0.03175	3274.54	0.02196	3274.54	0.03485	3274.54	0.02744	3274.54	3274.54	0.02196	0.02707
3276.47	0.02644	3276.47	0.03093	3276.47	0.03186	3276.47	0.02198	3276.47	0.03498	3276.47	0.02754	3276.47	3276.47	0.02198	0.02713
3278.39	0.02646	3278.39	0.03101	3278.39	0.03182	3278.39	0.02201	3278.39	0.035	3278.39	0.02763	3278.39	3278.39	0.02201	0.02717
3280.32	0.02661	3280.32	0.03119	3280.32	0.03179	3280.32	0.02208	3280.32	0.03505	3280.32	0.02767	3280.32	3280.32	0.02208	0.02724
3282.25	0.02673	3282.25	0.03123	3282.25	0.03179	3282.25	0.02217	3282.25	0.03516	3282.25	0.02759	3282.25	3282.25	0.02217	0.0273
3284.18	0.02667	3284.18	0.03128	3284.18	0.03186	3284.18	0.02223	3284.18	0.03531	3284.18	0.02765	3284.18	3284.18	0.02223	0.02734
3286.11	0.02643	3286.11	0.03139	3286.11	0.03192	3286.11	0.02228	3286.11	0.0354	3286.11	0.02777	3286.11	3286.11	0.02228	0.0274
3288.04	0.02637	3288.04	0.03142	3288.04	0.03197	3288.04	0.02234	3288.04	0.03549	3288.04	0.02786	3288.04	3288.04	0.02234	0.02749
3289.96	0.02658	3289.96	0.03148	3289.96	0.03207	3289.96	0.02239	3289.96	0.03558	3289.96	0.02787	3289.96	3289.96	0.02239	0.02758
3291.89	0.02677	3291.89	0.03155	3291.89	0.0322	3291.89	0.0224	3291.89	0.03566	3291.89	0.02791	3291.89	3291.89	0.0224	0.0276
3293.82	0.02683	3293.82	0.03149	3293.82	0.03227	3293.82	0.02241	3293.82	0.03567	3293.82	0.02802	3293.82	3293.82	0.02241	0.02763
3295.75	0.02676	3295.75	0.03148	3295.75	0.03239	3295.75	0.02242	3295.75	0.03569	3295.75	0.02817	3295.75	3295.75	0.02242	0.02767
3297.68	0.02663	3297.68	0.03158	3297.68	0.03246	3297.68	0.0225	3297.68	0.0357	3297.68	0.02824	3297.68	3297.68	0.0225	0.0277
3299.61	0.02645	3299.61	0.03163	3299.61	0.03243	3299.61	0.02259	3299.61	0.03583	3299.61	0.02836	3299.61	3299.61	0.02259	0.02772
3301.53	0.02649	3301.53	0.03162	3301.53	0.03246	3301.53	0.02253	3301.53	0.03598	3301.53	0.02849	3301.53	3301.53	0.02253	0.02772
3303.46	0.02684	3303.46	0.03159	3303.46	0.03243	3303.46	0.02244	3303.46	0.03588	3303.46	0.02846	3303.46	3303.46	0.02244	0.02771
3305.39	0.02701	3305.39	0.03155	3305.39	0.03237	3305.39	0.02249	3305.39	0.03574	3305.39	0.02844	3305.39	3305.39	0.02249	0.0277
3307.32	0.02682	3307.32	0.03161	3307.32	0.03244	3307.32	0.02256	3307.32	0.03583	3307.32	0.02847	3307.32	3307.32	0.02256	0.0277
3309.25	0.02662	3309.25	0.03174	3309.25	0.03254	3309.25	0.02261	3309.25	0.03594	3309.25	0.02845	3309.25	3309.25	0.02261	0.02768
3311.18	0.02653	3311.18	0.03181	3311.18	0.03261	3311.18	0.02259	3311.18	0.03601	3311.18	0.02837	3311.18	3311.18	0.02259	0.02766
3313.11	0.02642	3313.11	0.03172	3313.11	0.03251	3313.11	0.02256	3313.11	0.03598	3313.11	0.02832	3313.11	3313.11	0.02256	0.02766
3315.03	0.02632	3315.03	0.0317	3315.03	0.03248	3315.03	0.02256	3315.03	0.03593	3315.03	0.02836	3315.03	3315.03	0.02256	0.02769
3316.96	0.02644	3316.96	0.03173	3316.96	0.03243	3316.96	0.02257	3316.96	0.03593	3316.96	0.02854	3316.96	3316.96	0.02257	0.02769
3318.89	0.02659	3318.89	0.03187	3318.89	0.03241	3318.89	0.02261	3318.89	0.03594	3318.89	0.02859	3318.89	3318.89	0.02261	0.02771
3320.82	0.02667	3320.82	0.03198	3320.82	0.03252	3320.82	0.02265	3320.82	0.03601	3320.82	0.02851	3320.82	3320.82	0.02265	0.02776
3322.75	0.02672	3322.75	0.03196	3322.75	0.03263	3322.75	0.02262	3322.75	0.03607	3322.75	0.02843	3322.75	3322.75	0.02262	0.0278
3324.68	0.02664	3324.68	0.03186	3324.68	0.03266	3324.68	0.02262	3324.68	0.03603	3324.68	0.02839	3324.68	3324.68	0.02262	0.02785
3326.61	0.02659	3326.61	0.03186	3326.61	0.03271	3326.61	0.02266	3326.61	0.03603	3326.61	0.02842	3326.61	3326.61	0.02266	0.02791
3328.53	0.02663	3328.53	0.03176	3328.53	0.03261	3328.53	0.0227	3328.53	0.03609	3328.53	0.02847	3328.53	3328.53	0.0227	0.02793
3330.46	0.02667	3330.46	0.0317	3330.46	0.03255	3330.46	0.0227	3330.46	0.03615	3330.46	0.02855	3330.46	3330.46	0.0227	0.02795
3332.39	0.02681	3332.39	0.03177	3332.39	0.03263	3332.39	0.02269	3332.39	0.03615	3332.39	0.02856	3332.39	3332.39	0.02269	0.02797
3334.32	0.02683	3334.32	0.03177	3334.32	0.03268	3334.32	0.02266	3334.32	0.03614	3334.32	0.02861	3334.32	3334.32	0.02266	0.02799
3336.25	0.02664	3336.25	0.03176	3336.25	0.03272	3336.25	0.02266	3336.25	0.0361	3336.25	0.02868	3336.25	3336.25	0.02266	0.02801
3338.18	0.02665	3338.18	0.03182	3338.18	0.03273	3338.18	0.02267	3338.18	0.03608	3338.18	0.02865	3338.18	3338.18	0.02267	0.02802
3340.1	0.02696	3340.1	0.03195	3340.1	0.03273	3340.1	0.02275	3340.1	0.03611	3340.1	0.02857	3340.1	3340.1	0.02275	0.02802
3342.03	0.02707	3342.03	0.03207	3342.03	0.03266	3342.03	0.02282	3342.03	0.03624	3342.03	0.02855	3342.03	3342.03	0.02282	0.028
3343.96	0.02682	3343.96	0.03215	3343.96	0.03255	3343.96	0.02278	3343.96	0.03634	3343.96	0.02854	3343.96	3343.96	0.02278	0.02797
3345.89	0.02669	3345.89	0.03209	3345.89	0.0326	3345.89	0.02275	3345.89	0.03627	3345.89	0.02856	3345.89	3345.89	0.02275	0.02796
3347.82	0.0268	3347.82	0.03197	3347.82	0.03264	3347.82	0.02271	3347.82	0.03623	3347.82	0.02861	3347.82	3347.82	0.02271	0.02796
3349.75	0.02703	3349.75	0.03196	3349.75	0.03261	3349.75	0.02275	3349.75	0.03617	3349.75	0.02861	3349.75	3349.75	0.02275	0.02797
3351.68	0.02706	3351.68	0.03199	3351.68	0.0327	3351.68	0.02282	3351.68	0.03623	3351.68	0.02865	3351.68	3351.68	0.02282	0.02797
3353.6	0.02693	3353.6	0.03203	3353.6	0.03281	3353.6	0.02284	3353.6	0.03635	3353.6	0.02872	3353.6	3353.6	0.02284	0.02797
3355.53	0.02699	3355.53	0.03206	3355.53	0.03285	3355.53	0.02286	3355.53	0.03637	3355.53	0.0287	3355.53	3355.53	0.02286	0.02796
3357.46	0.02713	3357.46	0.03208	3357.46	0.03294	3357.46	0.0229	3357.46	0.03641	3357.46	0.02871	3357.46	3357.46	0.0229	0.02796
3359.39	0.02719	3359.39	0.03208	3359.39	0.03292	3359.39	0.02288	3359.39	0.03648	3359.39	0.02874	3359.39	3359.39	0.02288	0.02797
3361.32	0.02727	3361.32	0.03212	3361.32	0.03285	3361.32	0.02284	3361.32	0.03644	3361.32	0.02875	3361.32	3361.32	0.02284	0.02801
3363.25	0.0273	3363.25	0.03216	3363.25	0.03286	3363.25	0.02292	3363.25	0.03638	3363.25	0.02876	3363.25	3363.25	0.02292	0.02806
3365.17	0.02725	3365.17	0.03217	3365.17	0.03298	3365.17	0.02295	3365.17	0.0365	3365.17	0.02878	3365.17	3365.17	0.02295	0.02811
3367.1	0.02719	3367.1	0.0322	3367.1	0.03302	3367.1	0.02292	3367.1	0.03655	3367.1	0.02882	3367.1	3367.1	0.02292	0.02813
3369.03	0.02722	3369.03	0.0323	3369.03	0.03285	3369.03	0.02288	3369.03	0.0365	3369.03	0.02884	3369.03	3369.03	0.02288	0.02816
3370.96	0.02755	3370.96	0.03225	3370.96	0.03273	3370.96	0.02286	3370.96	0.03644	3370.96	0.02883	3370.96	3370.96	0.02286	0.02819
3372.89	0.02766	3372.89	0.03213	3372.89	0.03282	3372.89	0.02292	3372.89	0.03641	3372.89	0.02888	3372.89	3372.89	0.02292	0.02822
3374.82	0.02729	3374.82	0.03225	3374.82	0.03295	3374.82	0.02302	3374.82	0.0365	3374.82	0.02891	3374.82	3374.82	0.02302	0.02826
3376.74	0.02707	3376.74	0.03247	3376.74	0.03303	3376.74	0.02309	3376.74	0.03666	3376.74	0.0289	3376.74	3376.74	0.02309	0.02829
3378.67	0.02713	3378.67	0.03239	3378.67	0.03299	3378.67	0.02305	3378.67	0.03677	3378.67	0.02885	3378.67	3378.67	0.02305	0.02831
3380.6	0.02718	3380.6	0.03227	3380.6	0.03288	3380.6	0.023	3380.6	0.0367	3380.6	0.02879	3380.6	3380.6	0.023	0.02835
3382.53	0.02724	3382.53	0.03238	3382.53	0.03281	3382.53	0.02302	3382.53	0.03663	3382.53	0.02889	3382.53	3382.53	0.02302	0.02838
3384.46	0.02714	3384.46	0.03247	3384.46	0.03283	3384.46	0.02307	3384.46	0.03666	3384.46	0.02895	3384.46	3384.46	0.02307	0.02842
3386.39	0.0271	3386.39	0.03245	3386.39	0.03289	3386.39	0.02305	3386.39	0.03674	3386.39	0.02882	3386.39	3386.39	0.02305	0.02843
3388.32	0.02731	3388.32	0.03237	3388.32	0.03299	3388.32	0.02301	3388.32	0.0367	3388.32	0.02874	3388.32	3388.32	0.02301	0.02844
3390.24	0.02742	3390.24	0.03236	3390.24	0.03311	3390.24	0.02302	3390.24	0.03664	3390.24	0.02872	3390.24	3390.24	0.02302	0.02842
3392.17	0.02743	3392.17	0.03246	3392.17	0.03313	3392.17	0.02307	3392.17	0.03666	3392.17	0.02874	3392.17	3392.17	0.02307	0.02841
3394.1	0.02746	3394.1	0.03244	3394.1	0.03308	3394.1	0.02308	3394.1	0.03674	3394.1	0.02884	3394.1	3394.1	0.02308	0.02839
3396.03	0.02746	3396.03	0.03242	3396.03	0.03303	3396.03	0.02305	3396.03	0.03675	3396.03	0.02879	3396.03	3396.03	0.02305	0.02836
3397.96	0.02743	3397.96	0.03246	3397.96	0.03293	3397.96	0.02306	3397.96	0.03672	3397.96	0.02873	3397.96	3397.96	0.02306	0.02833
3399.89	0.02718	3399.89	0.03238	3399.89	0.03298	3399.89	0.02305	3399.89	0.03673	3399.89	0.02875	3399.89	3399.89	0.02305	0.02831
3401.82	0.02701	3401.82	0.03226	3401.82	0.03293	3401.82	0.02303	3401.82	0.0367	3401.82	0.02867	3401.82	3401.82	0.02303	0.02826
3403.74	0.02698	3403.74	0.03213	3403.74	0.03277	3403.74	0.02298	3403.74	0.03667	3403.74	0.02852	3403.74	3403.74	0.02298	0.02822
3405.67	0.02694	3405.67	0.0321	3405.67	0.03275	3405.67	0.023	3405.67	0.03661	3405.67	0.02855	3405.67	3405.67	0.023	0.0282
3407.6	0.0269	3407.6	0.03225	3407.6	0.0328	3407.6	0.02297	3407.6	0.03663	3407.6	0.02866	3407.6	3407.6	0.02297	0.02819
3409.53	0.02697	3409.53	0.03229	3409.53	0.03278	3409.53	0.02289	3409.53	0.03658	3409.53	0.02865	3409.53	3409.53	0.02289	0.02817
3411.46	0.02698	3411.46	0.03217	3411.46	0.03283	3411.46	0.02289	3411.46	0.03645	3411.46	0.02859	3411.46	3411.46	0.02289	0.02813
3413.39	0.02688	3413.39	0.03219	3413.39	0.03276	3413.39	0.02294	3413.39	0.03645	3413.39	0.02858	3413.39	3413.39	0.02294	0.02808
3415.31	0.02693	3415.31	0.03235	3415.31	0.03272	3415.31	0.02296	3415.31	0.03654	3415.31	0.02859	3415.31	3415.31	0.02296	0.02804
3417.24	0.02693	3417.24	0.03236	3417.24	0.03276	3417.24	0.02296	3417.24	0.03656	3417.24	0.02863	3417.24	3417.24	0.02296	0.02803
3419.17	0.02691	3419.17	0.03223	3419.17	0.03278	3419.17	0.0229	3419.17	0.03656	3419.17	0.02874	3419.17	3419.17	0.0229	0.02803
3421.1	0.02707	3421.1	0.03207	3421.1	0.03266	3421.1	0.02289	3421.1	0.03648	3421.1	0.02869	3421.1	3421.1	0.02289	0.02803
3423.03	0.02717	3423.03	0.03208	3423.03	0.03257	3423.03	0.02288	3423.03	0.03646	3423.03	0.02854	3423.03	3423.03	0.02288	0.02805
3424.96	0.02707	3424.96	0.03217	3424.96	0.03253	3424.96	0.02284	3424.96	0.03645	3424.96	0.02852	3424.96	3424.96	0.02284	0.0281
3426.89	0.02699	3426.89	0.03224	3426.89	0.03263	3426.89	0.02292	3426.89	0.03638	3426.89	0.02859	3426.89	3426.89	0.02292	0.02815
3428.81	0.02705	3428.81	0.03221	3428.81	0.03276	3428.81	0.02303	3428.81	0.03651	3428.81	0.0287	3428.81	3428.81	0.02303	0.02817
3430.74	0.02686	3430.74	0.03227	3430.74	0.03276	3430.74	0.02302	3430.74	0.03667	3430.74	0.02872	3430.74	3430.74	0.02302	0.02819
3432.67	0.02661	3432.67	0.0323	3432.67	0.03283	3432.67	0.023	3432.67	0.03666	3432.67	0.02866	3432.67	3432.67	0.023	0.02822
3434.6	0.0269	3434.6	0.03227	3434.6	0.03291	3434.6	0.02302	3434.6	0.03663	3434.6	0.02863	3434.6	3434.6	0.02302	0.02827
3436.53	0.02716	3436.53	0.03218	3436.53	0.03285	3436.53	0.02304	3436.53	0.03666	3436.53	0.02861	3436.53	3436.53	0.02304	0.02827
3438.46	0.02713	3438.46	0.03207	3438.46	0.03269	3438.46	0.02301	3438.46	0.03669	3438.46	0.02862	3438.46	3438.46	0.02301	0.02824
3440.38	0.02716	3440.38	0.03204	3440.38	0.0326	3440.38	0.02302	3440.38	0.03665	3440.38	0.02869	3440.38	3440.38	0.02302	0.02822
3442.31	0.02727	3442.31	0.03213	3442.31	0.0327	3442.31	0.02306	3442.31	0.03666	3442.31	0.02864	3442.31	3442.31	0.02306	0.02821
3444.24	0.02716	3444.24	0.03204	3444.24	0.03295	3444.24	0.02304	3444.24	0.03673	3444.24	0.02859	3444.24	3444.24	0.02304	0.0282
3446.17	0.02695	3446.17	0.03197	3446.17	0.03309	3446.17	0.02297	3446.17	0.03669	3446.17	0.02864	3446.17	3446.17	0.02297	0.02817
3448.1	0.02695	3448.1	0.03212	3448.1	0.03281	3448.1	0.02301	3448.1	0.03659	3448.1	0.02866	3448.1	3448.1	0.02301	0.02815
3450.03	0.02714	3450.03	0.03221	3450.03	0.03268	3450.03	0.02304	3450.03	0.03664	3450.03	0.02871	3450.03	3450.03	0.02304	0.02816
3451.95	0.02723	3451.95	0.03216	3451.95	0.0328	3451.95	0.02304	3451.95	0.03669	3451.95	0.02868	3451.95	3451.95	0.02304	0.02817
3453.88	0.02702	3453.88	0.03211	3453.88	0.03278	3453.88	0.02297	3453.88	0.0367	3453.88	0.02853	3453.88	3453.88	0.02297	0.02818
3455.81	0.02679	3455.81	0.03211	3455.81	0.03275	3455.81	0.02297	3455.81	0.03658	3455.81	0.02848	3455.81	3455.81	0.02297	0.02818
3457.74	0.02702	3457.74	0.03209	3457.74	0.03281	3457.74	0.02307	3457.74	0.03659	3457.74	0.0286	3457.74	3457.74	0.02307	0.02819
3459.67	0.02706	3459.67	0.03227	3459.67	0.03295	3459.67	0.02312	3459.67	0.03674	3459.67	0.02875	3459.67	3459.67	0.02312	0.02822
3461.6	0.02691	3461.6	0.03234	3461.6	0.03303	3461.6	0.02309	3461.6	0.03681	3461.6	0.02877	3461.6	3461.6	0.02309	0.02824
3463.53	0.02709	3463.53	0.03223	3463.53	0.03288	3463.53	0.02303	3463.53	0.03677	3463.53	0.02865	3463.53	3463.53	0.02303	0.02825
3465.45	0.02715	3465.45	0.03219	3465.45	0.03296	3465.45	0.02302	3465.45	0.03668	3465.45	0.02854	3465.45	3465.45	0.02302	0.02826
3467.38	0.02704	3467.38	0.03234	3467.38	0.03322	3467.38	0.02306	3467.38	0.03666	3467.38	0.02852	3467.38	3467.38	0.02306	0.0283
3469.31	0.02715	3469.31	0.03233	3469.31	0.03336	3469.31	0.02309	3469.31	0.03672	3469.31	0.02861	3469.31	3469.31	0.02309	0.02833
3471.24	0.02722	3471.24	0.03219	3471.24	0.03323	3471.24	0.02311	3471.24	0.03677	3471.24	0.02867	3471.24	3471.24	0.02311	0.02835
3473.17	0.02734	3473.17	0.03218	3473.17	0.03308	3473.17	0.02313	3473.17	0.03681	3473.17	0.02871	3473.17	3473.17	0.02313	0.02836
3475.1	0.02746	3475.1	0.0322	3475.1	0.03302	3475.1	0.02316	3475.1	0.03684	3475.1	0.02873	3475.1	3475.1	0.02316	0.02838
3477.03	0.02755	3477.03	0.03227	3477.03	0.03303	3477.03	0.02326	3477.03	0.03688	3477.03	0.02886	3477.03	3477.03	0.02326	0.02842
3478.95	0.02763	3478.95	0.03262	3478.95	0.03321	3478.95	0.02333	3478.95	0.03705	3478.95	0.02897	3478.95	3478.95	0.02333	0.02846
3480.88	0.02754	3480.88	0.03287	3480.88	0.03335	3480.88	0.02331	3480.88	0.03716	3480.88	0.02896	3480.88	3480.88	0.02331	0.02852
3482.81	0.02748	3482.81	0.03274	3482.81	0.03332	3482.81	0.02339	3482.81	0.03712	3482.81	0.02894	3482.81	3482.81	0.02339	0.02857
3484.74	0.0277	3484.74	0.03272	3484.74	0.03316	3484.74	0.02351	3484.74	0.03725	3484.74	0.02902	3484.74	3484.74	0.02351	0.02863
3486.67	0.02783	3486.67	0.03272	3486.67	0.03317	3486.67	0.02347	3486.67	0.03744	3486.67	0.02914	3486.67	3486.67	0.02347	0.02868
3488.6	0.02783	3488.6	0.03269	3488.6	0.03332	3488.6	0.02341	3488.6	0.03738	3488.6	0.02915	3488.6	3488.6	0.02341	0.02876
3490.52	0.02791	3490.52	0.03282	3490.52	0.0335	3490.52	0.02341	3490.52	0.03728	3490.52	0.02912	3490.52	3490.52	0.02341	0.02883
3492.45	0.02798	3492.45	0.03306	3492.45	0.03367	3492.45	0.02346	3492.45	0.03728	3492.45	0.02921	3492.45	3492.45	0.02346	0.02883
3494.38	0.02826	3494.38	0.03314	3494.38	0.03372	3494.38	0.02355	3494.38	0.03737	3494.38	0.02928	3494.38	3494.38	0.02355	0.02881
3496.31	0.02828	3496.31	0.0331	3496.31	0.03373	3496.31	0.02355	3496.31	0.03751	3496.31	0.02933	3496.31	3496.31	0.02355	0.02879
3498.24	0.02807	3498.24	0.03312	3498.24	0.03372	3498.24	0.02353	3498.24	0.0375	3498.24	0.02936	3498.24	3498.24	0.02353	0.02879
3500.17	0.02817	3500.17	0.03311	3500.17	0.03381	3500.17	0.02361	3500.17	0.03748	3500.17	0.02944	3500.17	3500.17	0.02361	0.02876
3502.09	0.02823	3502.09	0.0329	3502.09	0.03382	3502.09	0.02361	3502.09	0.03761	3502.09	0.02946	3502.09	3502.09	0.02361	0.02871
3504.02	0.02811	3504.02	0.03286	3504.02	0.03361	3504.02	0.02356	3504.02	0.0376	3504.02	0.02927	3504.02	3504.02	0.02356	0.02865
3505.95	0.02791	3505.95	0.03281	3505.95	0.0334	3505.95	0.02358	3505.95	0.03752	3505.95	0.02919	3505.95	3505.95	0.02358	0.02859
3507.88	0.0277	3507.88	0.03278	3507.88	0.03338	3507.88	0.02343	3507.88	0.03755	3507.88	0.02921	3507.88	3507.88	0.02343	0.02854
3509.81	0.0276	3509.81	0.03305	3509.81	0.03342	3509.81	0.0233	3509.81	0.03731	3509.81	0.02915	3509.81	3509.81	0.0233	0.02852
3511.74	0.02787	3511.74	0.03303	3511.74	0.03343	3511.74	0.02331	3511.74	0.03711	3511.74	0.02915	3511.74	3511.74	0.02331	0.0285
3513.67	0.02799	3513.67	0.03276	3513.67	0.03344	3513.67	0.02329	3513.67	0.03713	3513.67	0.02903	3513.67	3513.67	0.02329	0.02848
3515.59	0.02783	3515.59	0.03269	3515.59	0.03338	3515.59	0.02327	3515.59	0.03709	3515.59	0.0288	3515.59	3515.59	0.02327	0.02848
3517.52	0.02772	3517.52	0.03269	3517.52	0.03317	3517.52	0.02327	3517.52	0.03707	3517.52	0.02871	3517.52	3517.52	0.02327	0.02845
3519.45	0.02771	3519.45	0.03255	3519.45	0.03297	3519.45	0.02322	3519.45	0.03705	3519.45	0.02879	3519.45	3519.45	0.02322	0.0284
3521.38	0.02774	3521.38	0.03249	3521.38	0.03305	3521.38	0.02316	3521.38	0.03699	3521.38	0.02884	3521.38	3521.38	0.02316	0.02836
3523.31	0.02771	3523.31	0.03255	3523.31	0.03314	3523.31	0.02319	3523.31	0.03688	3523.31	0.02879	3523.31	3523.31	0.02319	0.02837
3525.24	0.02757	3525.24	0.03255	3525.24	0.03325	3525.24	0.02325	3525.24	0.03693	3525.24	0.02873	3525.24	3525.24	0.02325	0.02838
3527.16	0.02748	3527.16	0.03255	3527.16	0.03329	3527.16	0.0231	3527.16	0.03703	3527.16	0.02871	3527.16	3527.16	0.0231	0.02837
3529.09	0.0274	3529.09	0.03242	3529.09	0.0332	3529.09	0.02306	3529.09	0.0368	3529.09	0.02865	3529.09	3529.09	0.02306	0.02834
3531.02	0.02734	3531.02	0.03232	3531.02	0.0331	3531.02	0.02313	3531.02	0.03673	3531.02	0.02856	3531.02	3531.02	0.02313	0.02832
3532.95	0.02733	3532.95	0.03235	3532.95	0.03312	3532.95	0.02315	3532.95	0.03684	3532.95	0.02849	3532.95	3532.95	0.02315	0.02831
3534.88	0.02726	3534.88	0.03246	3534.88	0.03314	3534.88	0.02306	3534.88	0.03686	3534.88	0.02854	3534.88	3534.88	0.02306	0.0283
3536.81	0.02717	3536.81	0.03236	3536.81	0.03303	3536.81	0.02312	3536.81	0.03673	3536.81	0.02856	3536.81	3536.81	0.02312	0.0283
3538.74	0.02703	3538.74	0.03222	3538.74	0.03303	3538.74	0.02325	3538.74	0.03682	3538.74	0.02856	3538.74	3538.74	0.02325	0.02829
3540.66	0.02707	3540.66	0.03228	3540.66	0.03305	3540.66	0.02329	3540.66	0.03702	3540.66	0.02852	3540.66	3540.66	0.02329	0.02826
3542.59	0.02724	3542.59	0.03235	3542.59	0.03308	3542.59	0.02321	3542.59	0.03709	3542.59	0.02856	3542.59	3542.59	0.02321	0.02823
3544.52	0.02753	3544.52	0.03226	3544.52	0.03305	3544.52	0.02304	3544.52	0.03697	3544.52	0.02864	3544.52	3544.52	0.02304	0.02818
3546.45	0.0276	3546.45	0.03208	3546.45	0.03288	3546.45	0.02296	3546.45	0.03669	3546.45	0.02857	3546.45	3546.45	0.02296	0.02814
3548.38	0.0273	3548.38	0.03203	3548.38	0.03282	3548.38	0.02308	3548.38	0.03656	3548.38	0.02845	3548.38	3548.38	0.02308	0.02812
3550.31	0.02736	3550.31	0.03212	3550.31	0.03305	3550.31	0.02309	3550.31	0.03676	3550.31	0.0284	3550.31	3550.31	0.02309	0.02811
3552.24	0.02764	3552.24	0.0322	3552.24	0.03316	3552.24	0.02298	3552.24	0.03677	3552.24	0.02834	3552.24	3552.24	0.02298	0.02811
3554.16	0.02762	3554.16	0.03216	3554.16	0.03304	3554.16	0.02302	3554.16	0.0366	3554.16	0.02838	3554.16	3554.16	0.02302	0.02816
3556.09	0.02736	3556.09	0.03219	3556.09	0.033	3556.09	0.02307	3556.09	0.03667	3556.09	0.02843	3556.09	3556.09	0.02307	0.02817
3558.02	0.02729	3558.02	0.03234	3558.02	0.033	3558.02	0.02307	3558.02	0.03675	3558.02	0.02844	3558.02	3558.02	0.02307	0.02815
3559.95	0.02729	3559.95	0.03231	3559.95	0.03301	3559.95	0.0231	3559.95	0.03675	3559.95	0.02851	3559.95	3559.95	0.0231	0.02811
3561.88	0.02729	3561.88	0.03225	3561.88	0.03307	3561.88	0.02314	3561.88	0.03679	3561.88	0.02859	3561.88	3561.88	0.02314	0.02805
3563.81	0.02721	3563.81	0.03241	3563.81	0.03321	3563.81	0.02312	3563.81	0.03685	3563.81	0.02866	3563.81	3563.81	0.02312	0.02797
3565.74	0.02731	3565.74	0.03249	3565.74	0.03324	3565.74	0.02289	3565.74	0.03683	3565.74	0.02866	3565.74	3565.74	0.02289	0.0279
3567.66	0.02728	3567.66	0.03222	3567.66	0.0329	3567.66	0.0229	3567.66	0.03645	3567.66	0.02839	3567.66	3567.66	0.0229	0.02782
3569.59	0.02709	3569.59	0.0322	3569.59	0.03281	3569.59	0.02298	3569.59	0.03648	3569.59	0.02829	3569.59	3569.59	0.02298	0.02775
3571.52	0.02705	3571.52	0.03217	3571.52	0.03279	3571.52	0.02303	3571.52	0.0366	3571.52	0.02833	3571.52	3571.52	0.02303	0.02769
3573.45	0.02718	3573.45	0.03202	3573.45	0.03276	3573.45	0.02302	3573.45	0.03667	3573.45	0.02841	3573.45	3573.45	0.02302	0.02772
3575.38	0.02743	3575.38	0.03205	3575.38	0.03286	3575.38	0.02301	3575.38	0.03667	3575.38	0.02841	3575.38	3575.38	0.02301	0.02784
3577.3	0.02741	3577.3	0.0322	3577.3	0.03283	3577.3	0.02297	3577.3	0.03665	3577.3	0.02839	3577.3	3577.3	0.02297	0.02792
3579.23	0.02729	3579.23	0.03218	3579.23	0.03261	3579.23	0.02294	3579.23	0.03659	3579.23	0.02832	3579.23	3579.23	0.02294	0.02799
3581.16	0.02716	3581.16	0.03207	3581.16	0.03259	3581.16	0.02301	3581.16	0.03653	3581.16	0.02825	3581.16	3581.16	0.02301	0.02806
3583.09	0.02704	3583.09	0.03209	3583.09	0.03279	3583.09	0.02315	3583.09	0.03665	3583.09	0.0282	3583.09	3583.09	0.02315	0.02804
3585.02	0.02697	3585.02	0.03221	3585.02	0.03297	3585.02	0.0231	3585.02	0.03687	3585.02	0.02822	3585.02	3585.02	0.0231	0.02799
3586.95	0.02697	3586.95	0.03226	3586.95	0.03271	3586.95	0.02292	3586.95	0.0368	3586.95	0.02819	3586.95	3586.95	0.02292	0.02795
3588.88	0.02717	3588.88	0.03206	3588.88	0.03238	3588.88	0.023	3588.88	0.03651	3588.88	0.02805	3588.88	3588.88	0.023	0.02789
3590.8	0.02758	3590.8	0.032	3590.8	0.03251	3590.8	0.02306	3590.8	0.03663	3590.8	0.02802	3590.8	3590.8	0.02306	0.02781
3592.73	0.02766	3592.73	0.03199	3592.73	0.03269	3592.73	0.02296	3592.73	0.03673	3592.73	0.02793	3592.73	3592.73	0.02296	0.02774
3594.66	0.02742	3594.66	0.03198	3594.66	0.03269	3594.66	0.02292	3594.66	0.03657	3594.66	0.02788	3594.66	3594.66	0.02292	0.02769
3596.59	0.02726	3596.59	0.03199	3596.59	0.03261	3596.59	0.02294	3596.59	0.0365	3596.59	0.02785	3596.59	3596.59	0.02294	0.02764
3598.52	0.0272	3598.52	0.03211	3598.52	0.03265	3598.52	0.02286	3598.52	0.03653	3598.52	0.0278	3598.52	3598.52	0.02286	0.02759
3600.45	0.02717	3600.45	0.03213	3600.45	0.03257	3600.45	0.02278	3600.45	0.03641	3600.45	0.0278	3600.45	3600.45	0.02278	0.02763
3602.38	0.027	3602.38	0.03207	3602.38	0.03245	3602.38	0.02287	3602.38	0.03628	3602.38	0.0278	3602.38	3602.38	0.02287	0.02765
3604.3	0.027	3604.3	0.03206	3604.3	0.03255	3604.3	0.02298	3604.3	0.03642	3604.3	0.02801	3604.3	3604.3	0.02298	0.02764
3606.23	0.02727	3606.23	0.03197	3606.23	0.0327	3606.23	0.02292	3606.23	0.03661	3606.23	0.02831	3606.23	3606.23	0.02292	0.02766
3608.16	0.02741	3608.16	0.03185	3608.16	0.03277	3608.16	0.02285	3608.16	0.0365	3608.16	0.0284	3608.16	3608.16	0.02285	0.02766
3610.09	0.02736	3610.09	0.03175	3610.09	0.03271	3610.09	0.02284	3610.09	0.0364	3610.09	0.02843	3610.09	3610.09	0.02284	0.02765
3612.02	0.02742	3612.02	0.03199	3612.02	0.03276	3612.02	0.02275	3612.02	0.03638	3612.02	0.02837	3612.02	3612.02	0.02275	0.02764
3613.95	0.02754	3613.95	0.03223	3613.95	0.03284	3613.95	0.02297	3613.95	0.03623	3613.95	0.02813	3613.95	3613.95	0.02297	0.02765
3615.88	0.02746	3615.88	0.03226	3615.88	0.0329	3615.88	0.02314	3615.88	0.03659	3615.88	0.02805	3615.88	3615.88	0.02314	0.02776
3617.8	0.02725	3617.8	0.0321	3617.8	0.0329	3617.8	0.02294	3617.8	0.03686	3617.8	0.02812	3617.8	3617.8	0.02294	0.02781
3619.73	0.02721	3619.73	0.03184	3619.73	0.03271	3619.73	0.02289	3619.73	0.03654	3619.73	0.02816	3619.73	3619.73	0.02289	0.02778
3621.66	0.02725	3621.66	0.03182	3621.66	0.03265	3621.66	0.023	3621.66	0.03645	3621.66	0.02802	3621.66	3621.66	0.023	0.02776
3623.59	0.02729	3623.59	0.03196	3623.59	0.03268	3623.59	0.02314	3623.59	0.03662	3623.59	0.028	3623.59	3623.59	0.02314	0.02773
3625.52	0.02723	3625.52	0.03205	3625.52	0.03266	3625.52	0.02314	3625.52	0.03685	3625.52	0.02804	3625.52	3625.52	0.02314	0.02768
3627.45	0.02729	3627.45	0.03199	3627.45	0.03272	3627.45	0.02268	3627.45	0.03685	3627.45	0.02803	3627.45	3627.45	0.02268	0.02763
3629.37	0.02733	3629.37	0.03155	3629.37	0.0326	3629.37	0.0228	3629.37	0.03612	3629.37	0.02782	3629.37	3629.37	0.0228	0.02759
3631.3	0.0271	3631.3	0.03171	3631.3	0.03267	3631.3	0.02285	3631.3	0.03631	3631.3	0.02787	3631.3	3631.3	0.02285	0.02755
3633.23	0.02702	3633.23	0.03186	3633.23	0.03271	3633.23	0.02279	3633.23	0.03639	3633.23	0.02788	3633.23	3633.23	0.02279	0.0275
3635.16	0.02698	3635.16	0.03193	3635.16	0.03268	3635.16	0.02279	3635.16	0.0363	3635.16	0.02785	3635.16	3635.16	0.02279	0.02749
3637.09	0.02697	3637.09	0.03188	3637.09	0.03255	3637.09	0.02275	3637.09	0.0363	3637.09	0.02786	3637.09	3637.09	0.02275	0.02759
3639.02	0.02714	3639.02	0.0318	3639.02	0.03261	3639.02	0.02275	3639.02	0.03623	3639.02	0.02788	3639.02	3639.02	0.02275	0.02763
3640.95	0.02719	3640.95	0.03185	3640.95	0.03276	3640.95	0.02279	3640.95	0.03623	3640.95	0.02797	3640.95	3640.95	0.02279	0.02761
3642.87	0.02715	3642.87	0.03183	3642.87	0.0328	3642.87	0.023	3642.87	0.03629	3642.87	0.02807	3642.87	3642.87	0.023	0.02765
3644.8	0.02711	3644.8	0.03184	3644.8	0.03294	3644.8	0.02312	3644.8	0.03663	3644.8	0.02809	3644.8	3644.8	0.02312	0.02755
3646.73	0.02708	3646.73	0.03203	3646.73	0.03303	3646.73	0.02271	3646.73	0.03683	3646.73	0.02805	3646.73	3646.73	0.02271	0.02742
3648.66	0.02732	3648.66	0.03231	3648.66	0.03278	3648.66	0.02225	3648.66	0.03617	3648.66	0.02774	3648.66	3648.66	0.02225	0.02732
3650.59	0.02737	3650.59	0.03203	3650.59	0.03244	3650.59	0.02239	3650.59	0.03543	3650.59	0.02761	3650.59	3650.59	0.02239	0.02721
3652.52	0.027	3652.52	0.03174	3652.52	0.03232	3652.52	0.02268	3652.52	0.03566	3652.52	0.0277	3652.52	3652.52	0.02268	0.02708
3654.44	0.02668	3654.44	0.03172	3654.44	0.03225	3654.44	0.02253	3654.44	0.03613	3654.44	0.02772	3654.44	3654.44	0.02253	0.02695
3656.37	0.02683	3656.37	0.03169	3656.37	0.03222	3656.37	0.02241	3656.37	0.03589	3656.37	0.02758	3656.37	3656.37	0.02241	0.02691
3658.3	0.02703	3658.3	0.03157	3658.3	0.03231	3658.3	0.02239	3658.3	0.03569	3658.3	0.02746	3658.3	3658.3	0.02239	0.02688
3660.23	0.02669	3660.23	0.03154	3660.23	0.03223	3660.23	0.02231	3660.23	0.03566	3660.23	0.02735	3660.23	3660.23	0.02231	0.02684
3662.16	0.02632	3662.16	0.03148	3662.16	0.03208	3662.16	0.0223	3662.16	0.03554	3662.16	0.02731	3662.16	3662.16	0.0223	0.02695
3664.09	0.02627	3664.09	0.03137	3664.09	0.03209	3664.09	0.02237	3664.09	0.03552	3664.09	0.02743	3664.09	3664.09	0.02237	0.02702
3666.01	0.02642	3666.01	0.03134	3666.01	0.03215	3666.01	0.02247	3666.01	0.03562	3666.01	0.0275	3666.01	3666.01	0.02247	0.0269
3667.94	0.02648	3667.94	0.03131	3667.94	0.03222	3667.94	0.02215	3667.94	0.03579	3667.94	0.02739	3667.94	3667.94	0.02215	0.02677
3669.87	0.02647	3669.87	0.03106	3669.87	0.03213	3669.87	0.02211	3669.87	0.03528	3669.87	0.02716	3669.87	3669.87	0.02211	0.02666
3671.8	0.02647	3671.8	0.03104	3671.8	0.03202	3671.8	0.02239	3671.8	0.03521	3671.8	0.02708	3671.8	3671.8	0.02239	0.02651
3673.73	0.02651	3673.73	0.03106	3673.73	0.03213	3673.73	0.02189	3673.73	0.03565	3673.73	0.0271	3673.73	3673.73	0.02189	0.02637
3675.66	0.02639	3675.66	0.03083	3675.66	0.03205	3675.66	0.02182	3675.66	0.03486	3675.66	0.02695	3675.66	3675.66	0.02182	0.0263
3677.59	0.02631	3677.59	0.03098	3677.59	0.03182	3677.59	0.02191	3677.59	0.03474	3677.59	0.02691	3677.59	3677.59	0.02191	0.02629
3679.51	0.02609	3679.51	0.03098	3679.51	0.03168	3679.51	0.02195	3679.51	0.0349	3679.51	0.02688	3679.51	3679.51	0.02195	0.02624
3681.44	0.02584	3681.44	0.0308	3681.44	0.03163	3681.44	0.02204	3681.44	0.03495	3681.44	0.02687	3681.44	3681.44	0.02204	0.02618
3683.37	0.02589	3683.37	0.03073	3683.37	0.03163	3683.37	0.02212	3683.37	0.0351	3683.37	0.0268	3683.37	3683.37	0.02212	0.02618
3685.3	0.02589	3685.3	0.03067	3685.3	0.03147	3685.3	0.02211	3685.3	0.03522	3685.3	0.02668	3685.3	3685.3	0.02211	0.02616
3687.23	0.02568	3687.23	0.0307	3687.23	0.0315	3687.23	0.02189	3687.23	0.03521	3687.23	0.0267	3687.23	3687.23	0.02189	0.02612
3689.16	0.02577	3689.16	0.03066	3689.16	0.03177	3689.16	0.02167	3689.16	0.03487	3689.16	0.02671	3689.16	3689.16	0.02167	0.02617
3691.09	0.02586	3691.09	0.03044	3691.09	0.03165	3691.09	0.02164	3691.09	0.03452	3691.09	0.02655	3691.09	3691.09	0.02164	0.02612
3693.01	0.0256	3693.01	0.03051	3693.01	0.03146	3693.01	0.02169	3693.01	0.03447	3693.01	0.02649	3693.01	3693.01	0.02169	0.02606
3694.94	0.02542	3694.94	0.03045	3694.94	0.03132	3694.94	0.02173	3694.94	0.03455	3694.94	0.02646	3694.94	3694.94	0.02173	0.02601
3696.87	0.0254	3696.87	0.03027	3696.87	0.03127	3696.87	0.02185	3696.87	0.03461	3696.87	0.02638	3696.87	3696.87	0.02185	0.02598
3698.8	0.02545	3698.8	0.03028	3698.8	0.03125	3698.8	0.02184	3698.8	0.03479	3698.8	0.02632	3698.8	3698.8	0.02184	0.026
3700.73	0.0254	3700.73	0.0303	3700.73	0.03124	3700.73	0.02171	3700.73	0.03478	3700.73	0.02633	3700.73	3700.73	0.02171	0.02604
3702.66	0.02521	3702.66	0.0302	3702.66	0.03125	3702.66	0.02174	3702.66	0.03457	3702.66	0.02632	3702.66	3702.66	0.02174	0.02612
3704.58	0.02518	3704.58	0.03025	3704.58	0.03121	3704.58	0.02183	3704.58	0.03463	3704.58	0.02633	3704.58	3704.58	0.02183	0.02617
3706.51	0.02524	3706.51	0.0302	3706.51	0.03105	3706.51	0.02187	3706.51	0.03476	3706.51	0.02632	3706.51	3706.51	0.02187	0.02617
3708.44	0.0252	3708.44	0.03019	3708.44	0.03098	3708.44	0.02173	3708.44	0.03483	3708.44	0.02639	3708.44	3708.44	0.02173	0.02616
3710.37	0.02486	3710.37	0.03025	3710.37	0.03108	3710.37	0.0215	3710.37	0.0346	3710.37	0.02644	3710.37	3710.37	0.0215	0.02617
3712.3	0.02479	3712.3	0.03027	3712.3	0.03114	3712.3	0.02157	3712.3	0.03425	3712.3	0.02638	3712.3	3712.3	0.02157	0.0262
3714.23	0.02516	3714.23	0.03044	3714.23	0.03135	3714.23	0.02175	3714.23	0.03436	3714.23	0.0264	3714.23	3714.23	0.02175	0.02623
3716.16	0.02553	3716.16	0.0304	3716.16	0.03148	3716.16	0.02183	3716.16	0.03465	3716.16	0.02641	3716.16	3716.16	0.02183	0.02623
3718.08	0.0255	3718.08	0.03025	3718.08	0.03152	3718.08	0.02188	3718.08	0.03476	3718.08	0.02631	3718.08	3718.08	0.02188	0.02618
3720.01	0.02537	3720.01	0.0302	3720.01	0.03152	3720.01	0.02191	3720.01	0.03485	3720.01	0.02623	3720.01	3720.01	0.02191	0.02617
3721.94	0.0254	3721.94	0.03021	3721.94	0.03141	3721.94	0.02189	3721.94	0.03489	3721.94	0.02634	3721.94	3721.94	0.02189	0.0262
3723.87	0.02535	3723.87	0.03028	3723.87	0.03122	3723.87	0.02184	3723.87	0.03487	3723.87	0.02633	3723.87	3723.87	0.02184	0.02625
3725.8	0.02528	3725.8	0.03028	3725.8	0.03115	3725.8	0.02176	3725.8	0.03478	3725.8	0.02628	3725.8	3725.8	0.02176	0.02626
3727.73	0.0252	3727.73	0.03019	3727.73	0.03119	3727.73	0.02188	3727.73	0.03466	3727.73	0.0261	3727.73	3727.73	0.02188	0.0262
3729.65	0.02516	3729.65	0.03026	3729.65	0.03132	3729.65	0.0219	3729.65	0.03484	3729.65	0.02593	3729.65	3729.65	0.0219	0.02611
3731.58	0.02521	3731.58	0.03027	3731.58	0.03158	3731.58	0.02183	3731.58	0.03488	3731.58	0.02607	3731.58	3731.58	0.02183	0.02611
3733.51	0.02548	3733.51	0.03047	3733.51	0.0317	3733.51	0.02155	3733.51	0.03477	3733.51	0.02632	3733.51	3733.51	0.02155	0.02608
3735.44	0.02551	3735.44	0.03083	3735.44	0.03144	3735.44	0.02149	3735.44	0.03432	3735.44	0.02638	3735.44	3735.44	0.02149	0.02603
3737.37	0.02535	3737.37	0.03068	3737.37	0.03146	3737.37	0.02167	3737.37	0.03423	3737.37	0.02647	3737.37	3737.37	0.02167	0.02606
3739.3	0.02545	3739.3	0.03062	3739.3	0.03165	3739.3	0.02183	3739.3	0.03451	3739.3	0.02644	3739.3	3739.3	0.02183	0.02611
3741.22	0.02544	3741.22	0.03046	3741.22	0.03159	3741.22	0.0219	3741.22	0.03477	3741.22	0.02624	3741.22	3741.22	0.0219	0.0261
3743.15	0.02536	3743.15	0.03043	3743.15	0.03142	3743.15	0.02147	3743.15	0.03488	3743.15	0.02611	3743.15	3743.15	0.02147	0.02604
3745.08	0.02542	3745.08	0.03085	3745.08	0.03148	3745.08	0.02172	3745.08	0.03419	3745.08	0.02636	3745.08	3745.08	0.02172	0.02606
3747.01	0.02525	3747.01	0.03095	3747.01	0.03146	3747.01	0.02205	3747.01	0.03459	3747.01	0.02649	3747.01	3747.01	0.02205	0.02612
3748.94	0.02529	3748.94	0.03088	3748.94	0.0313	3748.94	0.02184	3748.94	0.03511	3748.94	0.02658	3748.94	3748.94	0.02184	0.02616
3750.87	0.02562	3750.87	0.03071	3750.87	0.03149	3750.87	0.02156	3750.87	0.03479	3750.87	0.02661	3750.87	3750.87	0.02156	0.02613
3752.8	0.02539	3752.8	0.03059	3752.8	0.03165	3752.8	0.02171	3752.8	0.03434	3752.8	0.02664	3752.8	3752.8	0.02171	0.02611
3754.72	0.0255	3754.72	0.03061	3754.72	0.03161	3754.72	0.02188	3754.72	0.03457	3754.72	0.02663	3754.72	3754.72	0.02188	0.02609
3756.65	0.02557	3756.65	0.03059	3756.65	0.03161	3756.65	0.02193	3756.65	0.03484	3756.65	0.02656	3756.65	3756.65	0.02193	0.02612
3758.58	0.02536	3758.58	0.03071	3758.58	0.03165	3758.58	0.02183	3758.58	0.03492	3758.58	0.02664	3758.58	3758.58	0.02183	0.02616
3760.51	0.0253	3760.51	0.03078	3760.51	0.03171	3760.51	0.02188	3760.51	0.03476	3760.51	0.02666	3760.51	3760.51	0.02188	0.02609
3762.44	0.02539	3762.44	0.03073	3762.44	0.03169	3762.44	0.02196	3762.44	0.03484	3762.44	0.02661	3762.44	3762.44	0.02196	0.02607
3764.37	0.02532	3764.37	0.03067	3764.37	0.03152	3764.37	0.02195	3764.37	0.03497	3764.37	0.02668	3764.37	3764.37	0.02195	0.02613
3766.3	0.02526	3766.3	0.03071	3766.3	0.03134	3766.3	0.02195	3766.3	0.03495	3766.3	0.02671	3766.3	3766.3	0.02195	0.02618
3768.22	0.02522	3768.22	0.03081	3768.22	0.03137	3768.22	0.02169	3768.22	0.03496	3768.22	0.02669	3768.22	3768.22	0.02169	0.02617
3770.15	0.0252	3770.15	0.03069	3770.15	0.03148	3770.15	0.0217	3770.15	0.03455	3770.15	0.0266	3770.15	3770.15	0.0217	0.02617
3772.08	0.02537	3772.08	0.03058	3772.08	0.0315	3772.08	0.02186	3772.08	0.03456	3772.08	0.02657	3772.08	3772.08	0.02186	0.02621
3774.01	0.02563	3774.01	0.03055	3774.01	0.03159	3774.01	0.02195	3774.01	0.03481	3774.01	0.02661	3774.01	3774.01	0.02195	0.02624
3775.94	0.02569	3775.94	0.03054	3775.94	0.03166	3775.94	0.02198	3775.94	0.03496	3775.94	0.0267	3775.94	3775.94	0.02198	0.02622
3777.87	0.02564	3777.87	0.03056	3777.87	0.03159	3777.87	0.0218	3777.87	0.035	3777.87	0.02675	3777.87	3777.87	0.0218	0.02622
3779.79	0.0257	3779.79	0.03064	3779.79	0.03154	3779.79	0.02181	3779.79	0.03472	3779.79	0.02671	3779.79	3779.79	0.02181	0.02626
3781.72	0.0257	3781.72	0.03071	3781.72	0.03156	3781.72	0.02182	3781.72	0.03473	3781.72	0.02674	3781.72	3781.72	0.02182	0.02631
3783.65	0.02563	3783.65	0.03067	3783.65	0.03164	3783.65	0.02178	3783.65	0.03475	3783.65	0.02671	3783.65	3783.65	0.02178	0.02639
3785.58	0.02554	3785.58	0.03063	3785.58	0.03165	3785.58	0.02189	3785.58	0.03469	3785.58	0.02661	3785.58	3785.58	0.02189	0.02639
3787.51	0.02551	3787.51	0.0307	3787.51	0.03159	3787.51	0.02196	3787.51	0.03487	3787.51	0.02662	3787.51	3787.51	0.02196	0.02641
3789.44	0.02556	3789.44	0.03073	3789.44	0.03154	3789.44	0.02195	3789.44	0.03497	3789.44	0.02669	3789.44	3789.44	0.02195	0.02646
3791.36	0.02562	3791.36	0.03071	3791.36	0.0315	3791.36	0.02201	3791.36	0.03496	3791.36	0.02665	3791.36	3791.36	0.02201	0.02647
3793.29	0.02558	3793.29	0.03068	3793.29	0.03148	3793.29	0.02206	3793.29	0.03506	3793.29	0.02662	3793.29	3793.29	0.02206	0.02653
3795.22	0.02547	3795.22	0.03066	3795.22	0.03152	3795.22	0.02198	3795.22	0.03514	3795.22	0.02681	3795.22	3795.22	0.02198	0.02655
3797.15	0.02568	3797.15	0.03079	3797.15	0.03167	3797.15	0.02208	3797.15	0.03501	3797.15	0.02692	3797.15	3797.15	0.02208	0.02654
3799.08	0.02585	3799.08	0.03086	3799.08	0.03162	3799.08	0.02195	3799.08	0.03517	3799.08	0.0268	3799.08	3799.08	0.02195	0.02653
3801.01	0.02583	3801.01	0.03071	3801.01	0.03134	3801.01	0.0218	3801.01	0.03495	3801.01	0.02682	3801.01	3801.01	0.0218	0.0265
3802.94	0.02572	3802.94	0.03064	3802.94	0.03143	3802.94	0.02207	3802.94	0.03472	3802.94	0.02675	3802.94	3802.94	0.02207	0.02652
3804.86	0.02545	3804.86	0.0308	3804.86	0.03167	3804.86	0.022	3804.86	0.03515	3804.86	0.0267	3804.86	3804.86	0.022	0.0265
3806.79	0.02518	3806.79	0.03087	3806.79	0.03177	3806.79	0.02193	3806.79	0.03504	3806.79	0.02663	3806.79	3806.79	0.02193	0.0265
3808.72	0.02548	3808.72	0.03097	3808.72	0.03177	3808.72	0.02204	3808.72	0.03492	3808.72	0.02665	3808.72	3808.72	0.02204	0.02657
3810.65	0.02572	3810.65	0.031	3810.65	0.03177	3810.65	0.02215	3810.65	0.0351	3810.65	0.02667	3810.65	3810.65	0.02215	0.02658
3812.58	0.02579	3812.58	0.03078	3812.58	0.03171	3812.58	0.02221	3812.58	0.03527	3812.58	0.02663	3812.58	3812.58	0.02221	0.02656
3814.51	0.02572	3814.51	0.03059	3814.51	0.03156	3814.51	0.02195	3814.51	0.03538	3814.51	0.0267	3814.51	3814.51	0.02195	0.02658
3816.43	0.02548	3816.43	0.03057	3816.43	0.03152	3816.43	0.0221	3816.43	0.03495	3816.43	0.02681	3816.43	3816.43	0.0221	0.02655
3818.36	0.02541	3818.36	0.03076	3818.36	0.03174	3818.36	0.0221	3818.36	0.0352	3818.36	0.02676	3818.36	3818.36	0.0221	0.0265
3820.29	0.02525	3820.29	0.03085	3820.29	0.03187	3820.29	0.0218	3820.29	0.0352	3820.29	0.02681	3820.29	3820.29	0.0218	0.02649
3822.22	0.0254	3822.22	0.03075	3822.22	0.03176	3822.22	0.022	3822.22	0.03472	3822.22	0.02691	3822.22	3822.22	0.022	0.02646
3824.15	0.02566	3824.15	0.03072	3824.15	0.03189	3824.15	0.02205	3824.15	0.03504	3824.15	0.02692	3824.15	3824.15	0.02205	0.02643
3826.08	0.02563	3826.08	0.03075	3826.08	0.032	3826.08	0.02202	3826.08	0.03512	3826.08	0.02687	3826.08	3826.08	0.02202	0.02646
3828.01	0.02573	3828.01	0.03093	3828.01	0.03185	3828.01	0.02214	3828.01	0.03508	3828.01	0.02676	3828.01	3828.01	0.02214	0.02648
3829.93	0.02586	3829.93	0.03087	3829.93	0.0317	3829.93	0.02211	3829.93	0.03527	3829.93	0.02676	3829.93	3829.93	0.02211	0.02651
3831.86	0.02582	3831.86	0.03071	3831.86	0.03174	3831.86	0.02214	3831.86	0.03522	3831.86	0.02682	3831.86	3831.86	0.02214	0.0265
3833.79	0.02556	3833.79	0.03073	3833.79	0.03172	3833.79	0.02223	3833.79	0.03526	3833.79	0.02676	3833.79	3833.79	0.02223	0.02652
3835.72	0.02544	3835.72	0.03086	3835.72	0.0316	3835.72	0.0221	3835.72	0.0354	3835.72	0.02671	3835.72	3835.72	0.0221	0.02656
3837.65	0.02552	3837.65	0.031	3837.65	0.03187	3837.65	0.0219	3837.65	0.0352	3837.65	0.02686	3837.65	3837.65	0.0219	0.02654
3839.58	0.02572	3839.58	0.03106	3839.58	0.03203	3839.58	0.02196	3839.58	0.03488	3839.58	0.02688	3839.58	3839.58	0.02196	0.02662
3841.51	0.02578	3841.51	0.03096	3841.51	0.03193	3841.51	0.02204	3841.51	0.03498	3841.51	0.02684	3841.51	3841.51	0.02204	0.02671
3843.43	0.02569	3843.43	0.03093	3843.43	0.03201	3843.43	0.02206	3843.43	0.0351	3843.43	0.0268	3843.43	3843.43	0.02206	0.02667
3845.36	0.02574	3845.36	0.03098	3845.36	0.03191	3845.36	0.02215	3845.36	0.03514	3845.36	0.02681	3845.36	3845.36	0.02215	0.02662
3847.29	0.02561	3847.29	0.03099	3847.29	0.03183	3847.29	0.0223	3847.29	0.03528	3847.29	0.02685	3847.29	3847.29	0.0223	0.02658
3849.22	0.0255	3849.22	0.03088	3849.22	0.03182	3849.22	0.02252	3849.22	0.03552	3849.22	0.02675	3849.22	3849.22	0.02252	0.02659
3851.15	0.02572	3851.15	0.0307	3851.15	0.03173	3851.15	0.0222	3851.15	0.03587	3851.15	0.02667	3851.15	3851.15	0.0222	0.02666
3853.08	0.02556	3853.08	0.03069	3853.08	0.03151	3853.08	0.02191	3853.08	0.03536	3853.08	0.02663	3853.08	3853.08	0.02191	0.02669
3855.01	0.0252	3855.01	0.0309	3855.01	0.03177	3855.01	0.02213	3855.01	0.03489	3855.01	0.02669	3855.01	3855.01	0.02213	0.02665
3856.93	0.0256	3856.93	0.03104	3856.93	0.03185	3856.93	0.02225	3856.93	0.03525	3856.93	0.02685	3856.93	3856.93	0.02225	0.02668
3858.86	0.02584	3858.86	0.03097	3858.86	0.03173	3858.86	0.02231	3858.86	0.03544	3858.86	0.02692	3858.86	3858.86	0.02231	0.02671
3860.79	0.02605	3860.79	0.031	3860.79	0.03172	3860.79	0.02235	3860.79	0.03554	3860.79	0.02698	3860.79	3860.79	0.02235	0.02673
3862.72	0.02636	3862.72	0.03111	3862.72	0.03171	3862.72	0.02223	3862.72	0.0356	3862.72	0.02702	3862.72	3862.72	0.02223	0.02675
3864.65	0.02624	3864.65	0.0312	3864.65	0.03174	3864.65	0.02226	3864.65	0.0354	3864.65	0.02696	3864.65	3864.65	0.02226	0.02677
3866.57	0.02604	3866.57	0.03117	3866.57	0.03174	3866.57	0.0224	3866.57	0.03545	3866.57	0.02694	3866.57	3866.57	0.0224	0.02686
3868.5	0.02603	3868.5	0.03108	3868.5	0.03189	3868.5	0.02212	3868.5	0.03568	3868.5	0.02703	3868.5	3868.5	0.02212	0.02686
3870.43	0.02613	3870.43	0.03094	3870.43	0.03223	3870.43	0.02221	3870.43	0.03523	3870.43	0.02696	3870.43	3870.43	0.02221	0.02678
3872.36	0.02591	3872.36	0.03097	3872.36	0.03226	3872.36	0.02215	3872.36	0.03537	3872.36	0.02697	3872.36	3872.36	0.02215	0.02679
3874.29	0.0256	3874.29	0.03099	3874.29	0.03199	3874.29	0.02222	3874.29	0.03527	3874.29	0.02694	3874.29	3874.29	0.02222	0.02682
3876.22	0.02575	3876.22	0.03106	3876.22	0.0318	3876.22	0.02244	3876.22	0.03538	3876.22	0.0269	3876.22	3876.22	0.02244	0.02683
3878.15	0.02593	3878.15	0.03123	3878.15	0.03191	3878.15	0.02239	3878.15	0.03574	3878.15	0.02693	3878.15	3878.15	0.02239	0.02687
3880.07	0.02608	3880.07	0.03136	3880.07	0.03204	3880.07	0.02232	3880.07	0.03566	3880.07	0.02704	3880.07	3880.07	0.02232	0.02689
3882	0.02603	3882	0.03127	3882	0.03191	3882	0.02239	3882	0.03555	3882	0.02704	3882	3882	0.02239	0.02687
3883.93	0.02569	3883.93	0.03122	3883.93	0.03187	3883.93	0.02214	3883.93	0.03566	3883.93	0.02696	3883.93	3883.93	0.02214	0.0269
3885.86	0.0256	3885.86	0.03113	3885.86	0.03196	3885.86	0.02222	3885.86	0.03527	3885.86	0.02695	3885.86	3885.86	0.02222	0.02689
3887.79	0.02586	3887.79	0.03104	3887.79	0.03195	3887.79	0.02234	3887.79	0.03538	3887.79	0.02697	3887.79	3887.79	0.02234	0.02692
3889.72	0.02588	3889.72	0.03106	3889.72	0.03201	3889.72	0.02221	3889.72	0.03559	3889.72	0.02695	3889.72	3889.72	0.02221	0.02694
3891.65	0.02595	3891.65	0.03119	3891.65	0.0321	3891.65	0.02223	3891.65	0.03537	3891.65	0.02699	3891.65	3891.65	0.02223	0.02694
3893.57	0.02612	3893.57	0.03113	3893.57	0.032	3893.57	0.02243	3893.57	0.03541	3893.57	0.02697	3893.57	3893.57	0.02243	0.02693
3895.5	0.02614	3895.5	0.03104	3895.5	0.03191	3895.5	0.02257	3895.5	0.03572	3895.5	0.02692	3895.5	3895.5	0.02257	0.02689
3897.43	0.02617	3897.43	0.03106	3897.43	0.03185	3897.43	0.02252	3897.43	0.03594	3897.43	0.02697	3897.43	3897.43	0.02252	0.02687
3899.36	0.02629	3899.36	0.03106	3899.36	0.03176	3899.36	0.02249	3899.36	0.03586	3899.36	0.02704	3899.36	3899.36	0.02249	0.02689
3901.29	0.02629	3901.29	0.03115	3901.29	0.03179	3901.29	0.0224	3901.29	0.03582	3901.29	0.02705	3901.29	3901.29	0.0224	0.02686
3903.22	0.02629	3903.22	0.03139	3903.22	0.03206	3903.22	0.02224	3903.22	0.03567	3903.22	0.02702	3903.22	3903.22	0.02224	0.02686
3905.14	0.02624	3905.14	0.03135	3905.14	0.03209	3905.14	0.0223	3905.14	0.03542	3905.14	0.02704	3905.14	3905.14	0.0223	0.02693
3907.07	0.0262	3907.07	0.03126	3907.07	0.03199	3907.07	0.02237	3907.07	0.03551	3907.07	0.02709	3907.07	3907.07	0.02237	0.02694
3909	0.02626	3909	0.03117	3909	0.03199	3909	0.0224	3909	0.03563	3909	0.0271	3909	3909	0.0224	0.0269
3910.93	0.02621	3910.93	0.03114	3910.93	0.03194	3910.93	0.02243	3910.93	0.03567	3910.93	0.02712	3910.93	3910.93	0.02243	0.02691
3912.86	0.02619	3912.86	0.03121	3912.86	0.03194	3912.86	0.0225	3912.86	0.03573	3912.86	0.02716	3912.86	3912.86	0.0225	0.02698
3914.79	0.02622	3914.79	0.03132	3914.79	0.03213	3914.79	0.02249	3914.79	0.03584	3914.79	0.02717	3914.79	3914.79	0.02249	0.02707
3916.72	0.02627	3916.72	0.0314	3916.72	0.03225	3916.72	0.02246	3916.72	0.03581	3916.72	0.02717	3916.72	3916.72	0.02246	0.02717
3918.64	0.02647	3918.64	0.03143	3918.64	0.03221	3918.64	0.02248	3918.64	0.03577	3918.64	0.02717	3918.64	3918.64	0.02248	0.02724
3920.57	0.02657	3920.57	0.03138	3920.57	0.03203	3920.57	0.02258	3920.57	0.0358	3920.57	0.02718	3920.57	3920.57	0.02258	0.02727
3922.5	0.02641	3922.5	0.03144	3922.5	0.03198	3922.5	0.0225	3922.5	0.03596	3922.5	0.02723	3922.5	3922.5	0.0225	0.02728
3924.43	0.02625	3924.43	0.03151	3924.43	0.03207	3924.43	0.02249	3924.43	0.03584	3924.43	0.02722	3924.43	3924.43	0.02249	0.02729
3926.36	0.02642	3926.36	0.0314	3926.36	0.03218	3926.36	0.02261	3926.36	0.03581	3926.36	0.02714	3926.36	3926.36	0.02261	0.0273
3928.29	0.02652	3928.29	0.0314	3928.29	0.03227	3928.29	0.02259	3928.29	0.03601	3928.29	0.02712	3928.29	3928.29	0.02259	0.02733
3930.22	0.02647	3930.22	0.03141	3930.22	0.03239	3930.22	0.02251	3930.22	0.03599	3930.22	0.02712	3930.22	3930.22	0.02251	0.02739
3932.14	0.02641	3932.14	0.03144	3932.14	0.03239	3932.14	0.0225	3932.14	0.03585	3932.14	0.02715	3932.14	3932.14	0.0225	0.02739
3934.07	0.02641	3934.07	0.03152	3934.07	0.03219	3934.07	0.02257	3934.07	0.03584	3934.07	0.02717	3934.07	3934.07	0.02257	0.02737
3936	0.02651	3936	0.03149	3936	0.03207	3936	0.02255	3936	0.03594	3936	0.02716	3936	3936	0.02255	0.02734
3937.93	0.02642	3937.93	0.03147	3937.93	0.03207	3937.93	0.02258	3937.93	0.03591	3937.93	0.02717	3937.93	3937.93	0.02258	0.02733
3939.86	0.02631	3939.86	0.03146	3939.86	0.03212	3939.86	0.02258	3939.86	0.03596	3939.86	0.0272	3939.86	3939.86	0.02258	0.02731
3941.79	0.02632	3941.79	0.0315	3941.79	0.03225	3941.79	0.02255	3941.79	0.03596	3941.79	0.0272	3941.79	3941.79	0.02255	0.0273
3943.71	0.02648	3943.71	0.03132	3943.71	0.03232	3943.71	0.02269	3943.71	0.03591	3943.71	0.02715	3943.71	3943.71	0.02269	0.02731
3945.64	0.02658	3945.64	0.03128	3945.64	0.03232	3945.64	0.02271	3945.64	0.03614	3945.64	0.02725	3945.64	3945.64	0.02271	0.02731
3947.57	0.02661	3947.57	0.03153	3947.57	0.03221	3947.57	0.02261	3947.57	0.03618	3947.57	0.02741	3947.57	3947.57	0.02261	0.02732
3949.5	0.02661	3949.5	0.03158	3949.5	0.03209	3949.5	0.02263	3949.5	0.03601	3949.5	0.02736	3949.5	3949.5	0.02263	0.02732
3951.43	0.02653	3951.43	0.03168	3951.43	0.03216	3951.43	0.02267	3951.43	0.03604	3951.43	0.02723	3951.43	3951.43	0.02267	0.02734
3953.36	0.0266	3953.36	0.03179	3953.36	0.03219	3953.36	0.02268	3953.36	0.0361	3953.36	0.02722	3953.36	3953.36	0.02268	0.02739
3955.28	0.0267	3955.28	0.0317	3955.28	0.03232	3955.28	0.02267	3955.28	0.03611	3955.28	0.02732	3955.28	3955.28	0.02267	0.02745
3957.21	0.02673	3957.21	0.03164	3957.21	0.03247	3957.21	0.02273	3957.21	0.0361	3957.21	0.02736	3957.21	3957.21	0.02273	0.02749
3959.14	0.02669	3959.14	0.03157	3959.14	0.0325	3959.14	0.02274	3959.14	0.03619	3959.14	0.02737	3959.14	3959.14	0.02274	0.0275
3961.07	0.02672	3961.07	0.03157	3961.07	0.03246	3961.07	0.02269	3961.07	0.03622	3961.07	0.02741	3961.07	3961.07	0.02269	0.02753
3963	0.02697	3963	0.03153	3963	0.03233	3963	0.02275	3963	0.03613	3963	0.02739	3963	3963	0.02275	0.02754
3964.93	0.02701	3964.93	0.03153	3964.93	0.03225	3964.93	0.02278	3964.93	0.03623	3964.93	0.02735	3964.93	3964.93	0.02278	0.02753
3966.86	0.02691	3966.86	0.03169	3966.86	0.03231	3966.86	0.02278	3966.86	0.03628	3966.86	0.0274	3966.86	3966.86	0.02278	0.02752
3968.78	0.02685	3968.78	0.03183	3968.78	0.03231	3968.78	0.02278	3968.78	0.03628	3968.78	0.0274	3968.78	3968.78	0.02278	0.02752
3970.71	0.02673	3970.71	0.03182	3970.71	0.03226	3970.71	0.02275	3970.71	0.03628	3970.71	0.02735	3970.71	3970.71	0.02275	0.0275
3972.64	0.02676	3972.64	0.03181	3972.64	0.03233	3972.64	0.02271	3972.64	0.03623	3972.64	0.02734	3972.64	3972.64	0.02271	0.02748
3974.57	0.02693	3974.57	0.03184	3974.57	0.03237	3974.57	0.0227	3974.57	0.03617	3974.57	0.02733	3974.57	3974.57	0.0227	0.02748
3976.5	0.02687	3976.5	0.03181	3976.5	0.03229	3976.5	0.0227	3976.5	0.03615	3976.5	0.02729	3976.5	3976.5	0.0227	0.0275
3978.43	0.02671	3978.43	0.03183	3978.43	0.03224	3978.43	0.02271	3978.43	0.03615	3978.43	0.02733	3978.43	3978.43	0.02271	0.02753
3980.36	0.02668	3980.36	0.0319	3980.36	0.03219	3980.36	0.02277	3980.36	0.03617	3980.36	0.02728	3980.36	3980.36	0.02277	0.02757
3982.28	0.02697	3982.28	0.03185	3982.28	0.03213	3982.28	0.02284	3982.28	0.03627	3982.28	0.02727	3982.28	3982.28	0.02284	0.02761
3984.21	0.02723	3984.21	0.03183	3984.21	0.03224	3984.21	0.02283	3984.21	0.03637	3984.21	0.02731	3984.21	3984.21	0.02283	0.02763
3986.14	0.02709	3986.14	0.03192	3986.14	0.03242	3986.14	0.02286	3986.14	0.03635	3986.14	0.02729	3986.14	3986.14	0.02286	0.02765
3988.07	0.02701	3988.07	0.03185	3988.07	0.0325	3988.07	0.02286	3988.07	0.03641	3988.07	0.02735	3988.07	3988.07	0.02286	0.02768
3990	0.027	3990	0.03179	3990	0.03255	3990	0.02277	3990	0.03641	3990	0.02742	3990	3990	0.02277	0.02769
3991.93	0.02683	3991.93	0.03187	3991.93	0.03251	3991.93	0.02277	3991.93	0.03627	3991.93	0.02747	3991.93	3991.93	0.02277	0.02767
3993.85	0.02681	3993.85	0.03185	3993.85	0.03242	3993.85	0.02283	3993.85	0.03627	3993.85	0.02743	3993.85	3993.85	0.02283	0.02761
3995.78	0.02693	3995.78	0.03175	3995.78	0.03237	3995.78	0.02282	3995.78	0.03636	3995.78	0.02735	3995.78	3995.78	0.02282	0.02758
3997.71	0.02704	3997.71	0.03167	3997.71	0.03236	3997.71	0.02284	3997.71	0.03635	3997.71	0.02739	3997.71	3997.71	0.02284	0.02762
3999.64	0.02712	3999.64	0.03168	3999.64	0.03235	3999.64	0.0666	3999.64	0.03638	3999.64		3999.64	3999.64	0.0666	0.02769
4001.57	0.02109	4001.57	0.03181	4001.57	0.03469	4001.57	0.06588	4001.57	0.03417	4001.57		4001.57	4001.57	0.06588	0.02625
									0.03413		0.03413
									0.03406		0.03406
									0.03408		0.03408
									0.03403		0.03403
									0.03397		0.03397
									0.03394		0.03394
									0.03389		0.03389
									0.03384		0.03384
									0.0338		0.0338
									0.03376		0.03376
									0.03373		0.03373
									0.03365		0.03365
									0.03362		0.03362
									0.03358		0.03358
									0.03353		0.03353
									0.03353		0.03353
									0.03353		0.03353
									0.03347		0.03347
									0.03344		0.03344
									0.03345		0.03345
									0.03347		0.03347
									0.03341		0.03341
									0.0333		0.0333
									0.03321		0.03321
									0.03324		0.03324
									0.03324		0.03324
									0.03317		0.03317
									0.03307		0.03307
									0.03299		0.03299
									0.03293		0.03293
									0.03278		0.03278
									0.03264		0.03264
									0.03258		0.03258
									0.03252		0.03252
									0.03247		0.03247
									0.03238		0.03238
									0.03232		0.03232
									0.03224		0.03224
									0.03216		0.03216
									0.03214		0.03214
									0.03205		0.03205
									0.03198		0.03198
									0.03196		0.03196
									0.03187		0.03187
									0.03181		0.03181
									0.03175		0.03175
									0.03171		0.03171
									0.03175		0.03175
									0.0318		0.0318
									0.03176		0.03176
									0.03171		0.03171
									0.03164		0.03164
									0.03161		0.03161
									0.03158		0.03158
									0.03157		0.03157
									0.03151		0.03151
									0.03145		0.03145
									0.03144		0.03144
									0.03147		0.03147
									0.03148		0.03148
									0.03145		0.03145
									0.03149		0.03149
									0.03163		0.03163
									0.03157		0.03157
									0.03144		0.03144
									0.0314		0.0314
									0.03136		0.03136
									0.03131		0.03131
									0.03134		0.03134
									0.03141		0.03141
									0.03146		0.03146
									0.03147		0.03147
									0.03147		0.03147
									0.03152		0.03152
									0.03154		0.03154
									0.03163		0.03163
									0.0318		0.0318
									0.03202		0.03202
									0.03242		0.03242
									0.03279		0.03279
									0.03312		0.03312
									0.03357		0.03357
									0.03419		0.03419
									0.03506		0.03506
									0.03607		0.03607
									0.03705		0.03705
									0.03808		0.03808
									0.03893		0.03893
									0.03965		0.03965
									0.04026		0.04026
									0.04062		0.04062
									0.0405		0.0405
									0.03985		0.03985
									0.03899		0.03899
									0.03832		0.03832
									0.03764		0.03764
									0.03705		0.03705
									0.03657		0.03657
									0.03616		0.03616
									0.03578		0.03578
									0.03527		0.03527
									0.03469		0.03469
									0.03437		0.03437
									0.03422		0.03422
									0.03421		0.03421
									0.0341		0.0341
									0.03414		0.03414
									0.03443		0.03443
									0.0348		0.0348
									0.03516		0.03516
									0.03551		0.03551
									0.03585		0.03585
									0.03626		0.03626
									0.03684		0.03684
									0.03743		0.03743
									0.03787		0.03787
									0.03838		0.03838
									0.03908		0.03908
									0.03995		0.03995
									0.04088		0.04088
									0.04179		0.04179
									0.04249		0.04249
									0.0434		0.0434
									0.04451		0.04451
									0.04539		0.04539
									0.0459		0.0459
									0.04624		0.04624
									0.04637		0.04637
									0.04615		0.04615
[truncated: 555 more rows]

## Sheet: Fig. 2b
UV irradiation time	X*100	Er
0	0	0
5	24.5	1
10	51	2.1
15	76	1.8
20	85	1
25	92	1
30	93.2	1.4
60	93.5	1.1

## Sheet: Fig. 2c
Time	ln(1/(1-X)
5	0.28104
10	0.71335
15	1.42712
20	1.89712
25	2.52573
30	2.68825

## Sheet: Fig. 2f
Time	Modulus
0.08558	3.5165
0.0751	4.9724
0.08577	3.9667
0.07199	3.9912
0.07851	4.2359
0.08615	4.2969
0.08718	4.335
0.06535	4.2757
0.07873	4.3135
0.07817	4.3041
0.08558	4.2975
0.0751	4.2994
0.08577	4.3069
0.07199	4.312
0.07851	4.2934
0.08615	4.2983
0.08718	4.3116
0.06535	4.3208
0.07873	4.3201
0.07817	4.3113
0.08138	4.3077
0.08819	4.2987
0.09107	4.3147
0.0826	4.3304
0.09715	4.3335
0.08061	4.3118
0.10759	4.316
0.0545	4.3267
0.08083	4.3096
0.07401	4.3407
0.05892	4.3392
0.06416	4.3406
0.28883	5.3866
0.93001	8.9688
2.4355	13.88
5.5169	20.273
11.191	28.323
20.767	37.744
35.65	47.871
56.424	58.178
83.432	66.792
118.91	76.178
162.31	84.585
215.49	91.104
272.33	96.582
336.68	100.3
405.47	103.99
479.24	106.76
557.72	108.56
638.55	109.56
721.95	111.08
807.75	111.37
894.73	111.95
983.01	111.52
1071.9	110.9
1160.9	111.67
1251.3	111.18
1342.2	110.87
1433.1	111.68
1523.9	110.85
1616	108.67
1706.2	108.37
1795.5	107.79
1884.8	107.08
1972.3	106.32
2060.6	104.54
2145.8	103.78
2231.5	102.36
2315.1	102.86
2399.7	101.56
2484.9	99.699
2567.5	100.79
2649.9	99.661
2731.4	98.405
2813.1	97.56
2891.5	96.875
2970.8	93.535
3046.6	93.79
3121.5	93.435
3195.3	95.193
3270.6	91.923
3344.2	90.64
3415.5	89.525
3485.9	90.117
3558.1	89.395
3626.7	87.672
3696.5	86.499
3762.2	87.729
3830.4	87.664
3897.7	85.287
3961.2	85.263
4026.1	85.216
4090.2	83.112
4152	81.452
4215.3	79.544
4275.5	79.691
4336	81.639
4394.4	80.745
4454.6	80.679
4511	78.266
4568.6	77.572
4623.6	79.861
4682.8	78.1
4737.8	75.42
4793.3	74.158
4846.3	75.544
4899.2	74.81
4952.3	73.306
5001.4	73.997
5052.1	74.282
5102.2	71.144
5152.5	71.927
5203.6	69.436
5252.2	69.948
5299.7	70.095
5346.2	71.021
5392.2	69.487
5441.6	69.526
5485.4	69.788
5531.3	68.116
5578.4	66.371
5618.4	68.534
5663.8	66.97
5707.5	65.33
5750.5	66.152
5795	66.088
5839.3	68.789
5880	66.539
5924.1	63.044
5962.6	64.847
6003.8	63.882
6042.2	60.304
6078.2	61.992
6113.5	64.459
6154.7	62.66
6193.4	60.382
6226.8	59.839
6260.4	64.768
6300	66.003
6339.6	63.449
6379.4	59.491
6415.3	60.945
6450.3	64.113
6487.1	55.728
6521.3	56.353
6550	59.985
6582.8	61.94
6615.6	57.527
6647.2	57.704
6677	59.268
6710.3	62.642
6743.9	62.194
6781	57.642
6817	56.357
6844.1	60.506
6880	56.585
6907.3	58.981
6939.9	55.346
6967	57.925
6999.6	54.91
7028.3	54.936
7057.9	54.031
7084.3	51.473
7106.1	52.558
7128	55.055
7159.3	57.764
7186.9	58.594
7223.2	52.184
7247.7	55.527
7276.2	55.833
7306.2	53.768
7331.6	53.977
7355.7	54.355
7383	51.822
7409.8	49.218
7431.9	50.226
7457.8	52.881
7482.6	54.47
7510.6	52.873
7536.1	52.533

## Sheet: Fig.2h
		Spinning speed
UV power	Spinnable	Poor spinnable	Non-spinnable
0.25~0.5	0.42~2.1	2.1~3.33	＞3.33；＜0.42
0.5~0.75	0.42~2.5	2.5~3.33	＞3.33；＜0.42
0.75~1	0.42~2.92	2.92~3.33	＞3.33；＜0.42
1~1.25	0.42~2.92	2.92~3.33	＞3.33；＜0.42
1.25~1.5	0.42~2.92	2.92~3.75	＞3.75；＜0.42
1.5~1.75	0.42~2.92	2.92~3.75	＞3.75；＜0.42
1.75~2	0.42~3.33	3.33~3.75	＞3.75；＜0.42
2~2.25	0.42~3.33	3.33~3.75	＞3.75；＜0.42
2.25~2.5	0.42~3.33	3.33~3.75	＞3.75；＜0.42
2.5~2.75	0.42~3.33	3.33~3.75	＞3.75；＜0.42
2.75~3

## Sheet: Fig.3b
	PI		PPI-100
	G'	G''	G'	G''
1.998	22.7144	41.854	58.75	82
4.002	22.5934	41.764	52.75	84
6	22.5647	41.821	54.83	85.64
7.98	22.838	41.685	60.78	88.95
10.02	22.7654	42.002	58.26	87.45
12	22.8056	41.837	57.56	85.86
13.98	22.8421	42.166	56.43	82.85
16.02	22.8716	41.973	54.76	74.88
18	22.7568	42.05	56.46	89.94
19.98	22.874	42.169	56.26	86.68
22.02	22.9906	42.334	57.21	82.42
24	22.9436	42.155	57.92	79.49
25.98	23.0022	42.317	56.87	78.51
28.02	22.837	42.329	56.09	74.27
30	22.9156	42.368	56.5	73.05
31.98	23.0698	42.426	57.36	78.19
34.02	23.3238	42.53	57.31	73.82
36	23.214	42.839	59.15	80.81
37.98	23.2075	42.74	58.48	75.69
40.02	23.3436	42.865	57.55	80.44
42	23.3562	49.103	11034	4714
43.98	23.4195	48.888	11446	4765
46.02	23.3369	48.66	10824	4795
48	23.2541	48.337	10319	4743
49.98	23.2023	48.12	10044	4545
52.02	23.169	47.991	9829	4765
54	23.1517	47.912	9742	5018
55.98	23.1417	47.876	9712	4991
58.02	23.1242	47.813	9970	4923
60	23.1123	47.76	9935	4909
61.8	23.0999	47.737	9840	4946
64.2	23.098	47.709	10147	5020
66	23.0839	47.642	10397	5077
67.8	23.0701	47.563	10611	5129
70.2	23.0507	47.499	10812	5172
72	23.0432	47.441	11011	5219
73.8	23.0337	47.372	11122	5232
76.2	23.0163	47.293	11359	5288
78	23.004	47.229	11600	5347
79.8	22.9938	47.159	11779	5382

## Sheet: Fig.3e
Time	Ionic crosslinking	Condensation reaction	Chemical crosslinking	UV-enhanced gelation
0	10.119	3.07	4.0919	2.4355
5	10.45	3.11	3.22	56.424
10	10.67	2.12	3.12	272.33
30	12.3	1.6672	1.3302	1972.3
300	40.5678	5.3	7.49	11036.1
1800	63.1	80.14	991.76	11736.1
3600	87.5	171.3	54714
7200	117.8	280.44	185370
14400	126	396.7	422720
28800	447	590.15	541560
43200	596.8	700.7	678240
86400	600	804.22	1318400
172800	599.8	812.5	1418400

## Sheet: Fig. 3f
	Gelation/Aging	Solvent exchange	Dry	Total
This work	0.0028	2	5	7.0028
Condensation reaction	3	36	10	49
Ionic crosslinking	2	48	24	74
Chemical crosslinking	48	36	10	94

## Sheet: Fig.4c
	CPI-25		CPI-50		CPI-100
0	-0.03551	0	0.01227	0	0.05292
0	-0.01961	0.001	0.02454	0.001	0.01597
0	0.07956	0.007	0.35534	0.004	0.03007
0	0.0636	0.063	0.44519	0.03	0.01329
0	-0.03061	0.179	0.40021	0.162	0.31036
0.002	-0.02451	0.265	0.29609	0.312	0.61246
0.014	0.05505	0.314	0.50642	0.4	0.65556
0.046	0.14316	0.349	0.6616	0.455	0.62564
0.071	0.12361	0.388	0.54522	0.507	0.88921
0.089	0.11255	0.437	0.65961	0.568	1.2677
0.097	0.17257	0.489	0.98433	0.636	1.47738
0.101	0.20192	0.542	1.06601	0.706	1.44455
0.104	0.24597	0.594	0.921	0.774	1.50209
0.109	0.29373	0.644	0.97206	0.842	1.79819
0.129	0.25087	0.694	1.26208	0.908	2.0247
0.14	0.27903	0.744	1.41725	0.975	2.0257
0.149	0.36223	0.797	1.33966	1.044	2.15853
0.157	0.38429	0.848	1.37238	1.113	2.45585
0.165	0.35123	0.9	1.61741	1.186	2.55947
0.173	0.36468	0.95	1.79105	1.258	2.55654
0.182	0.41854	0.999	1.75015	1.327	2.80359
0.191	0.4565	1.049	1.72363	1.396	3.06822
0.2	0.4504	1.099	1.94821	1.464	3.10486
0.209	0.42589	1.149	2.19943	1.534	3.21334
0.217	0.46749	1.2	2.24442	1.603	3.48014
0.225	0.5446	1.25	2.14019	1.671	3.58101
0.252	0.50916	1.3	2.21579	1.739	3.60877
0.261	0.58747	1.353	2.53432	1.807	3.86019
0.27	0.67438	1.406	2.74266	1.876	4.09202
0.28	0.63033	1.458	2.60583	1.946	4.06521
0.288	0.54586	1.509	2.56295	2.016	4.15589
0.296	0.61681	1.561	2.86512	2.086	4.50474
0.305	0.76004	1.612	3.14486	2.153	4.65839
0.313	0.72579	1.663	3.08363	2.221	4.55247
0.323	0.60582	1.714	2.9836	2.289	4.6811
0.331	0.67193	1.767	3.19393	2.356	5.03697
0.34	0.8286	1.819	3.4982	2.424	5.17913
0.348	0.80164	1.869	3.53291	2.493	5.13575
0.358	0.67438	1.921	3.41244	2.563	5.26443
0.366	0.70989	1.972	3.55126	2.633	5.51611
0.375	0.9118	2.072	3.95765	2.705	5.63808
0.384	0.90326	2.122	3.80856	2.774	5.65553
0.392	0.71963	2.173	3.89233	2.843	5.7709
0.401	0.76368	2.274	4.29663	2.913	5.9817
0.418	0.96685	2.325	4.19042	2.982	6.11503
0.427	0.79064	2.378	4.18224	3.05	6.10158
0.445	1.03542	2.429	4.44573	3.118	6.2514
0.454	1.02442	2.481	4.71729	3.259	6.47553
0.463	0.8702	2.532	4.65396	3.33	6.75439
0.472	0.91916	2.582	4.57029	3.399	6.78701
0.48	1.09537	2.633	4.7867	3.536	6.89474
0.489	1.11617	2.735	5.11551	3.605	7.16429
0.498	0.96202	2.787	5.0052	3.675	7.4567
0.507	0.96566	2.839	5.1522	3.744	7.33251
0.516	1.12969	2.891	5.37888	3.812	7.18377
0.525	1.17738	2.942	5.40132	3.879	7.52112
0.533	1.08318	2.994	5.40342	3.949	7.89092
0.542	1.06483	3.043	5.58313	4.019	7.768
0.551	1.15049	3.092	5.75257	4.089	7.62351
0.56	1.2166	3.143	5.71377	4.157	7.95333
0.569	1.17864	3.194	5.75865	4.226	8.25662
0.577	1.13949	3.244	6.07928	4.296	8.11411
0.586	1.19944	3.35	6.1079	4.366	8.06206
0.594	1.29364	3.402	6.09353	4.434	8.42238
0.603	1.279	3.453	6.31613	4.503	8.6294
0.612	1.20434	3.501	6.53055	4.574	8.44837
0.621	1.21534	3.55	6.46932	4.645	8.43683
0.63	1.33896	3.601	6.43461	4.715	8.76523
0.639	1.39162	3.651	6.79194	4.784	8.944
0.648	1.30961	3.7	7.03697	4.855	8.85944
0.664	1.36101	3.75	6.75524	4.923	8.89902
0.673	1.44177	3.803	6.60615	4.988	9.09988
0.681	1.41361	3.856	7.06968	5.055	9.23301
0.691	1.36592	3.909	7.47807	5.124	9.37172
0.7	1.43077	3.961	7.26576	5.193	9.51051
0.71	1.47847	4.013	7.00437	5.263	9.44771
0.719	1.45767	4.064	7.30864	5.335	9.42237
0.736	1.52378	4.115	7.70476	5.407	9.79847
0.743	1.52252	4.165	7.6128	5.476	10.1057
0.752	1.49437	4.216	7.40247	5.541	9.8731
0.76	1.53723	4.319	7.88856	5.607	9.71153
0.769	1.61069	4.37	7.88237	5.677	10.1629
0.779	1.60453	4.422	7.82722	5.744	10.5427
0.788	1.55439	4.474	7.93752	5.811	10.2694
0.806	1.6939	4.524	8.10497	5.878	10.0553
0.815	1.6731	4.575	8.16211	5.949	10.5117
0.822	1.6205	4.626	8.17846	6.021	10.9652
0.831	1.68655	4.676	8.2418	6.094	10.7325
0.84	1.76246	4.724	8.3826	6.164	10.438
0.849	1.72086	4.825	8.48473	6.233	10.7904
0.867	1.79062	4.928	8.6031	6.302	11.2724
0.876	1.81506	4.979	8.69704	6.371	11.1759
0.885	1.75266	5.03	8.81951	6.44	10.9318
0.894	1.7771	5.081	8.88284	6.51	11.1896
0.902	1.87747	5.132	8.87267	6.578	11.5717
0.91	1.89707	5.184	8.86449	6.646	11.6273
0.918	1.82487	5.235	9.05028	6.786	11.6808
0.927	1.83096	5.287	9.32792	6.856	11.8551
0.936	1.91542	5.339	9.32792	6.924	11.8897
0.945	1.94603	5.39	9.1156	6.993	11.8332
0.955	1.92397	5.443	9.19109	7.062	11.9359
0.964	1.92033	5.495	9.54631	7.129	12.1106
0.973	1.94967	5.545	9.68524	7.261	12.2664
0.982	1.99253	5.596	9.46873	7.331	12.3346
0.99	2.01704	5.648	9.40341	7.4	12.2889
0.998	2.00234	5.699	9.72393	7.469	12.3815
1.007	1.98763	5.749	9.97924	7.538	12.6501
1.016	2.05249	5.799	9.79135	7.608	12.7231
1.025	2.11741	5.851	9.59539	7.677	12.5876
1.034	2.06719	5.903	9.88319	7.745	12.6809
1.043	2.03414	5.955	10.2957	7.813	12.9817
1.052	2.10389	6.006	10.165	7.885	13.0226
1.06	2.17981	6.055	9.79345	7.954	12.8482
1.068	2.1602	6.105	10.0118	8.024	12.9489
1.077	2.10389	6.155	10.557	8.095	13.2868
1.085	2.12476	6.205	10.5059	8.167	13.382
1.094	2.21287	6.306	10.2099	8.239	13.2114
1.104	2.25202	6.357	10.6979	8.306	13.2406
1.113	2.21406	6.41	10.7611	8.375	13.5474
1.122	2.18471	6.464	10.4528	8.444	13.7564
1.131	2.24957	6.515	10.4508	8.515	13.684
1.14	2.30342	6.617	10.9503	8.583	13.5972
1.149	2.27163	6.668	10.7591	8.651	13.7748
1.157	2.27891	6.719	10.702	8.72	14.0683
1.165	2.33403	6.768	10.9321	8.791	14.1171
1.174	2.32548	6.819	11.0663	8.862	13.9469
1.183	2.31197	6.871	11.0378	8.933	13.967
1.192	2.37444	6.923	11.0032	9.001	14.2763
1.201	2.39888	6.975	11.0765	9.068	14.5122
1.209	2.36709	7.026	11.1355	9.134	14.4252
1.227	2.46864	7.076	11.2026	9.201	14.2984
1.236	2.4809	7.176	11.2556	9.269	14.4553
1.245	2.40624	7.225	11.2454	9.336	14.7524
1.254	2.42949	7.276	11.3654	9.404	14.7962
1.271	2.57026	7.326	11.4835	9.475	14.6686
1.288	2.46255	7.377	11.4428	9.548	14.7417
1.296	2.61796	7.428	11.3879	9.618	15.0053
1.305	2.64611	7.48	11.5343	9.687	15.0717
1.315	2.54456	7.533	11.6727	9.757	14.9722
1.325	2.54701	7.585	11.632	9.827	15.0932
1.334	2.65837	7.636	11.5912	9.895	15.3868
1.343	2.70123	7.687	11.6747	9.962	15.4174
1.351	2.63512	7.738	11.8049	10.029	15.243
1.359	2.62167	7.789	11.8314	10.099	15.3539
1.368	2.74157	7.839	11.7907	10.17	15.6665
1.377	2.78079	7.892	11.8639	10.241	15.712
1.395	2.65101	7.944	11.9779	10.312	15.5479
1.413	2.89705	7.997	12.0044	10.38	15.5802
1.421	2.78934	8.048	11.9759	10.447	15.7556
1.429	2.69997	8.099	12.0105	10.58	15.8476
1.438	2.80159	8.148	12.108	10.648	15.8449
1.446	2.9619	8.199	12.1752	10.715	15.9124
1.455	2.9313	8.249	12.1692	10.784	16.0149
1.463	2.79053	8.3	12.1549	10.853	16.0889
1.472	2.83458	8.35	12.1997	10.924	16.1223
1.482	2.9937	8.401	12.2689	10.996	16.2045
1.492	2.9839	8.452	12.3115	11.066	16.3036
1.501	2.88115	8.504	12.3523	11.136	16.3408
1.51	2.92766	8.556	12.3828	11.205	16.3657
1.517	3.06962	8.607	12.3604	11.274	16.4735
1.524	3.05617	8.657	12.4174	11.342	16.5775
1.532	2.92275	8.708	12.511	11.411	16.585
1.542	2.957	8.76	12.5069	11.482	16.5741
1.552	3.16627	8.812	12.5007	11.554	16.7165
1.562	3.17853	8.863	12.5965	11.692	16.8297
1.571	2.96555	8.916	12.6147	11.76	16.8454
1.579	2.97416	8.968	12.5537	11.828	16.8838
1.587	3.22384	9.019	12.5903	11.897	17.0511
1.595	3.24583	9.07	12.7206	11.966	17.1399
1.604	3.05491	9.121	12.7552	12.034	17.1202
1.613	3.07697	9.17	12.6534	12.103	17.1239
1.622	3.27034	9.219	12.6534	12.172	17.1967
1.63	3.26544	9.27	12.7796	12.241	17.2831
1.639	3.12957	9.322	12.8731	12.312	17.3619
1.648	3.16263	9.372	12.8121	12.383	17.4266
1.657	3.345	9.424	12.7612	12.517	17.4725
1.666	3.356	9.476	12.8752	12.585	17.5282
1.675	3.18343	9.528	12.9586	12.655	17.6328
1.685	3.19569	9.578	12.928	12.725	17.7597
1.693	3.38661	9.627	12.922	12.795	17.8104
1.701	3.42821	9.676	12.9606	12.867	17.782
1.71	3.29724	9.728	12.9952	12.939	17.7855
1.718	3.26418	9.778	13.0115	13.009	17.9358
1.727	3.37806	9.827	13.0521	13.076	18.0979
1.736	3.4759	9.877	13.1031	13.145	18.0805
1.745	3.42576	9.929	13.1112	13.212	17.9989
1.754	3.36455	9.983	13.1356	13.279	18.0771
1.762	3.41105	10.037	13.1315	13.347	18.2144
1.771	3.49916	10.089	13.2516	13.415	18.2217
1.781	3.49551	10.141	13.3818	13.484	18.1799
1.79	3.45391	10.192	13.2251	13.555	18.2611
1.799	3.48942	10.292	13.3289	13.628	18.3671
1.807	3.51996	10.343	13.5812	13.701	18.3758
1.816	3.52122	10.394	13.3594	13.768	18.3472
1.825	3.53466	10.445	13.1417	13.832	18.4215
1.833	3.56772	10.497	13.4102	13.899	18.5325
1.843	3.59462	10.55	13.6972	13.969	18.5576
1.852	3.58726	10.601	13.4489	14.038	18.5094
1.861	3.56037	10.651	13.2109	14.104	18.5409
1.869	3.61542	10.701	13.4978	14.17	18.659
1.877	3.68027	10.753	13.7562	14.24	18.734
1.885	3.66927	10.803	13.5771	14.311	18.7065
1.893	3.63622	10.851	13.3758	14.383	18.7361
1.903	3.63622	10.901	13.5304	14.454	18.878
1.912	3.70233	10.952	13.744	14.523	18.96
1.921	3.74393	11.004	13.6667	14.593	18.9199
1.929	3.70843	11.055	13.5079	14.662	18.9281
1.937	3.70843	11.106	13.6585	14.732	19.0622
1.946	3.78673	11.157	13.8234	14.802	19.1744
1.955	3.79898	11.208	13.6829	14.87	19.1778
1.964	3.73294	11.259	13.5689	14.939	19.1425
1.973	3.77573	11.311	13.7582	15.008	19.1643
1.981	3.9177	11.363	13.9291	15.079	19.2648
1.991	3.87609	11.414	13.8031	15.284	19.3354
1.999	3.72803	11.466	13.6789	15.355	19.3782
2.009	3.79044	11.518	13.7419	15.423	19.455
2.018	3.9911	11.571	13.9251	15.488	19.5447
2.027	3.99845	11.623	13.98	15.552	19.5772
2.036	3.80263	11.673	13.8132	15.69	19.6151
2.044	3.79163	11.724	13.685	15.76	19.6791
2.053	4.01806	11.775	13.8965	15.83	19.6857
2.061	4.07675	11.825	14.098	15.9	19.6577
2.069	3.89935	11.875	13.927	15.969	19.7395
2.077	3.86993	11.926	13.7501	16.038	19.8927
2.086	4.0327	11.979	14.0085	16.108	19.9071
2.095	4.10371	12.031	14.1794	16.178	19.7504
2.104	3.985	12.082	13.921	16.248	19.7672
2.113	3.92995	12.133	13.7644	16.317	20.0673
2.122	4.06456	12.183	14.0879	16.388	20.191
2.13	4.16121	12.232	14.2913	16.46	19.9322
2.138	4.08656	12.281	14.0146	16.531	19.7988
2.147	3.98129	12.333	13.8437	16.598	20.0978
2.156	4.06211	12.384	14.1225	16.666	20.328
2.174	4.20282	12.435	14.3117	16.736	20.1435
2.184	4.0486	12.486	14.1061	16.806	19.967
2.193	4.07311	12.538	13.9577	16.874	20.1421
2.202	4.25177	12.591	14.1733	16.94	20.3386
2.211	4.27748	12.643	14.3625	17.011	20.2743
2.219	4.1367	12.694	14.2161	17.082	20.1844
2.227	4.12942	12.744	14.041	17.154	20.2922
2.236	4.27502	12.795	14.2038	17.226	20.4198
2.245	4.31782	12.846	14.4337	17.295	20.3911
2.254	4.21752	12.896	14.3625	17.361	20.3853
2.263	4.18076	12.946	14.157	17.492	20.5204
2.272	4.30927	12.997	14.2201	17.558	20.619
2.281	4.38022	13.05	14.452	17.625	20.487
2.29	4.27993	13.102	14.4907	17.694	20.4011
2.299	4.23097	13.153	14.3198	17.766	20.5882
2.307	4.36803	13.203	14.2954	17.839	20.7832
2.315	4.42918	13.254	14.4235	17.909	20.6631
2.324	4.34233	13.303	14.5009	17.98	20.5032
2.332	4.28483	13.353	14.4276	18.05	20.6358
2.341	4.37658	13.404	14.3869	18.121	20.8627
2.351	4.48304	13.453	14.4276	18.189	20.8317
2.36	4.44634	13.504	14.4907	18.254	20.6954
2.369	4.36068	13.554	14.4704	18.322	20.7377
2.378	4.38022	13.607	14.393	18.391	20.8941
2.386	4.49529	13.659	14.4195	18.463	20.9275
2.395	4.55279	13.712	14.6026	18.534	20.8867
2.403	4.46588	13.764	14.5863	18.603	20.9166
2.411	4.40718	13.815	14.3768	18.672	20.9735
2.42	4.48304	13.866	14.3788	18.738	21.0051
2.43	4.5993	13.916	14.627	18.804	21.0406
2.439	4.56379	13.967	14.6718	18.872	21.079
2.448	4.48184	14.019	14.4704	18.941	21.0942
2.456	4.52219	14.074	14.4155	19.008	21.1249
2.474	4.61155	14.126	14.6229	19.076	21.1646
2.482	4.55405	14.177	14.7023	19.146	21.1836
2.491	4.5883	14.227	14.5782	19.216	21.2045
2.5	4.68005	14.276	14.5253	19.288	21.27
2.508	4.66051	14.326	14.6189	19.358	21.3541
2.517	4.60049	14.377	14.6759	19.428	21.3766
2.526	4.64335	14.428	14.6352	19.498	21.3207
2.535	4.7143	14.478	14.6168	19.566	21.3172
2.544	4.69595	14.529	14.6413	19.635	21.4544
2.553	4.66051	14.58	14.6413	19.704	21.551
2.562	4.70456	14.632	14.6678	19.774	21.444
2.571	4.75345	14.684	14.7227	19.847	21.3343
2.579	4.73391	14.736	14.7613	19.916	21.4624
2.587	4.70211	14.787	14.7165	19.985	21.6406
2.595	4.77306	14.837	14.6434	20.054	21.5594
2.604	4.82937	14.888	14.7552	20.122	21.3965
2.613	4.78651	14.939	14.9221	20.19	21.5035
2.623	4.74616	14.991	14.7878	20.259	21.7108
2.632	4.79267	15.044	14.6555	20.327	21.6462
2.641	4.87097	15.098	14.8101	20.395	21.4833
2.65	4.87216	15.149	14.9526	20.463	21.5671
2.658	4.7975	15.199	14.8488	20.533	21.7528
2.667	4.82321	15.249	14.7431	20.604	21.7102
2.675	4.92357	15.298	14.8977	20.675	21.5809
2.684	4.93582	15.347	15.0218	20.744	21.6215
2.694	4.85507	15.397	14.9078	20.81	21.7266
2.702	4.86242	15.45	14.8122	20.949	21.7158
2.711	4.97378	15.502	14.9546	21.017	21.6885
2.72	5.00922	15.554	15.1317	21.088	21.816
2.729	4.93092	15.605	15.0157	21.159	21.9202
2.737	4.88568	15.656	14.8916	21.23	21.8498
2.746	4.98233	15.707	15.038	21.3	21.7496
2.755	5.10674	15.756	15.1438	21.368	21.8511
2.764	5.05434	15.805	15.0645	21.438	22.0132
2.773	4.90767	15.857	15.0869	21.505	21.997
2.781	4.97862	15.907	15.1602	21.571	21.852
2.79	5.16165	15.956	15.0828	21.638	21.8632
2.798	5.16775	16.005	15.0238	21.707	22.0216
2.807	5.00677	16.057	15.1154	21.777	22.094
2.816	4.99578	16.11	15.2253	21.847	22.0119
2.825	5.17504	16.164	15.1662	21.918	21.9676
2.833	5.22386	16.217	15.0707	21.989	22.0383
2.842	5.09336	16.269	15.1052	22.059	22.1058
2.85	5.07872	16.32	15.2314	22.125	22.0672
2.859	5.20312	16.37	15.2069	22.191	22.3671
2.868	5.22995	16.421	15.1154	22.261	21.0322
2.877	5.15192	16.472	15.1438	22.328	19.5377
2.886	5.1702	16.523	15.2333	22.394	17.461
2.895	5.25552	16.574	15.2049	--	--
2.905	5.25433	16.625	15.1174	--	--
2.914	5.22141	16.37	15.2069	--	--
2.922	5.24214	16.421	12	--	--
2.93	5.26771	16.472	15.1438	--	--
2.939	5.28606	16.523	15.2333	--	--
2.956	5.2958	16.574	15.2049	--	--
2.965	5.27997	16.625	15.1174	--	--
2.974	5.29945	--	--	--	--
2.982	5.36529	--	--	--	--
2.991	5.39822	--	--	--	--
2.999	5.33972	--	--	--	--
3.008	5.30435	--	--	--	--
3.016	5.38119	--	--	--	--
3.025	5.45433	--	--	--	--
3.034	5.42631	--	--	--	--
3.043	5.34701	--	--	--	--
3.052	5.37629	--	--	--	--
3.061	5.47016	--	--	--	--
3.07	5.49215	--	--	--	--
3.079	5.43724	--	--	--	--
3.088	5.42631	--	--	--	--
3.096	5.50924	--	--	--	--
3.105	5.52263	--	--	--	--
3.113	5.46897	--	--	--	--
3.122	5.4897	--	--	--	--
3.13	5.57019	--	--	--	--
3.14	5.57019	--	--	--	--
3.149	5.51408	--	--	--	--
3.158	5.49699	--	--	--	--
3.167	5.58847	--	--	--	--
3.175	5.65558	--	--	--	--
3.184	5.59457	--	--	--	--
3.192	5.52753	--	--	--	--
3.201	5.58364	--	--	--	--
3.209	5.69334	--	--
3.218	5.70434	--	--
3.227	5.60312	--	--
3.237	5.58847	--	--
3.246	5.6946	--	--
3.255	5.75309	--	--
3.263	5.67387	--	--
3.272	5.61895	--	--
3.28	5.72627	--	--
3.288	5.81411	--	--
3.296	5.71533	--	--
3.305	5.65677	--	--
3.315	5.78602	--	--
3.333	5.77264	--	--
3.342	5.69215	--	--
3.351	5.80437	--	--
3.36	5.92507	--	--
3.368	5.85067	--	--
3.376	5.747	--	--
3.385	5.82139	--	--
3.395	5.95435	--	--
3.404	5.93116	--	--
3.413	5.83603	--	--
3.421	5.85558	--	--
3.43	5.94335	--	--
3.439	6.00311	--	--
3.448	5.95554	--	--
3.456	5.8836	--	--
3.465	5.95071	--	--
3.473	6.06167	--	--
3.482	6.02384	--	--
3.491	5.94706	--	--
3.499	5.98727	--	--
3.509	6.09214	--	--
3.518	6.09704	--	--
3.527	6.00801	--	--
3.536	6.00801	--	--
3.544	6.15189	--	--
3.552	6.17018	--	--
3.561	6.03848	--	--
3.57	6.02874	--	--
3.579	6.19091	--	--
3.589	6.23119	--	--
3.598	6.10678	--	--
3.608	6.09095	--	--
3.616	6.19701	--	--
3.624	6.24583	--	--
3.632	6.20191	--	--
3.641	6.17872	--	--
3.65	6.21165	--	--
3.658	6.22629	--	--
3.667	6.23974	--	--
3.676	6.27021	--	--
3.685	6.24828	--	--
3.694	6.21536	--	--
3.702	6.25067	--	--
3.711	6.29094	--	--
3.719	6.29823	--	--
3.728	6.27749	--	--
3.736	6.29459	--	--
3.746	6.32632	--	--
3.755	6.32506	--	--
3.764	6.30678	--	--
3.773	6.33122	--	--
3.781	6.36534	--	--
3.79	6.35315	--	--
3.798	6.34579	--	--
3.807	6.37753	--	--
3.816	6.38362	--	--
3.825	6.39826	--	--
3.834	6.43364	--	--
3.843	6.41045	--	--
3.852	6.38362	--	--
3.86	6.42754	--	--
3.868	6.4922	--	--
3.877	6.46537	--	--
3.886	6.4019	--	--
3.895	6.42999	--	--
3.904	6.53241	--	--
3.912	6.53122	--	--
3.92	6.44582	--	--
3.93	6.45682	--	--
3.939	6.57388	--	--
3.949	6.57878	--	--
3.958	6.50068	--	--
3.967	6.50803	--	--
3.975	6.5958	--	--
3.983	6.60925	--	--
3.991	6.5495	--	--
3.999	6.53976	--	--
4.008	6.62144	--	--
4.018	6.64463	--	--
4.027	6.58362	--	--
4.036	6.58116	--	--
4.045	6.66901	--	--
4.054	6.70193	--	--
4.063	6.63973	--	--
4.071	6.57388	--	--
4.079	6.62144	--	--
4.088	6.70683	--	--
4.097	6.71531	--	--
4.106	6.62263	--	--
4.116	6.57878	--	--
4.125	6.69584	--	--
4.134	6.78732	--	--
4.142	6.71412	--	--
4.15	6.62263	--	--
4.158	6.6751	--	--
4.167	6.79825	--	--
4.176	6.77997	--	--
4.184	6.66165	--	--
4.193	6.69948	--	--
4.202	6.81779	--	--
4.211	6.8068	--	--
4.22	6.69829	--	--
4.228	6.70557	--	--
4.237	6.84098	--	--
4.245	6.89219	--	--
4.254	6.77142	--	--
4.262	6.69338	--	--
4.271	6.81289	--	--
4.281	6.9434	--	--
4.29	6.869	--	--
4.307	6.78487	--	--
4.316	6.92266	--	--
4.325	6.94704	--	--
4.334	6.83363	--	--
4.342	6.8007	--	--
4.351	6.93121	--	--
4.36	6.99215	--	--
4.369	6.869	--	--
4.378	6.83363	--	--
4.387	6.97513	--	--
4.396	7.02143	--	--
4.405	6.91537	--	--
4.413	6.84827	--	--
4.421	6.96413	--	--
4.43	7.07873	--	--
4.439	6.98977	--	--
4.448	6.85926	--	--
4.458	6.95684	--	--
4.467	7.13365	--	--
4.476	7.08364	--	--
4.483	6.90073	--	--
4.491	6.93366	--	--
4.499	7.1263	--	--
4.507	7.15684	--	--
4.516	7.00434	--	--
4.525	6.93975	--	--
4.536	7.09463	--	--
4.545	7.19095	--	--
4.555	7.09099	--	--
4.564	7.02633	--	--
4.572	7.10318	--	--
4.58	7.17631	--	--
4.589	7.15313	--	--
4.597	7.08973	--	--
4.615	7.19095	--	--
4.624	7.1995	--	--
4.633	7.1202	--	--
4.642	7.11292	--	--
4.651	7.22024	--	--
4.66	7.26045	--	--
4.669	7.17877	--	--
4.677	7.1373	--	--
4.686	7.20924	--	--
4.694	7.29953	--	--
4.711	7.14339	--	--
4.72	7.2056	--	--
4.729	7.32875	--	--
4.738	7.29099	--	--
4.747	7.19221	--	--
4.755	7.21169	--	--
4.764	7.3312	--	--
4.772	7.36293	--	--
4.781	7.25435	--	--
4.789	7.21778	--	--
4.798	7.33246	--	--
4.807	7.36902	--	--
4.817	7.30192	--	--
4.825	7.28853	--	--
4.834	7.34948	--	--
4.843	7.37512	--	--
4.852	7.34584	--	--
4.86	7.3312	--	--
4.869	7.35558	--	--
4.877	7.41659	--	--
4.886	7.41168	--	--
4.895	7.36167	--	--
4.904	7.36783	--	--
4.914	7.42632	--	--
4.923	7.44706	--	--
4.932	7.43977	--	--
4.94	7.4044	--	--
4.948	7.41049	--	--
4.956	7.46779	--	--
4.965	7.48363	--	--
4.975	7.47144	--	--
4.985	7.46905	--	--
4.994	7.47389	--	--
5.002	7.48124	--	--
5.01	7.50926	--	--
5.019	7.5239	--	--
5.027	7.52026	--	--
5.036	7.51046	--	--
5.045	7.50317	--	--
5.054	7.5239	--	--
5.062	7.56412	--	--
5.071	7.55683	--	--
5.08	7.53609	--	--
5.089	7.55564	--	--
5.097	7.57021	--	--
5.106	7.57147	--	--
5.114	7.5934	--	--
5.123	7.58856	--	--
5.131	7.58856	--	--
5.14	7.5983	--	--
5.158	7.60075	--	--
5.167	7.63487	--	--
5.184	7.62148	--	--
5.193	7.62148	--	--
5.202	7.64222	--	--
5.211	7.67514	--	--
5.22	7.67998	--	--
5.228	7.65076	--	--
5.236	7.65076	--	--
5.254	7.70562	--	--
5.263	7.66534	--	--
5.272	7.67024	--	--
5.281	7.7288	--	--
5.29	7.74954	--	--
5.298	7.69707	--	--
5.307	7.68369	--	--
5.316	7.74709	--	--
5.325	7.76656	--	--
5.334	7.71781	--	--
5.343	7.72635	--	--
5.352	7.77756	--	--
5.361	7.76901	--	--
5.37	7.73364	--	--
5.379	7.75682	--	--
5.387	7.81174	--	--
5.396	7.81048	--	--
5.405	7.76173	--	--
5.414	7.75928	--	--
5.423	7.82877	--	--
5.431	7.85805	--	--
5.44	7.80565	--	--
5.449	7.78365	--	--
5.458	7.82022	--	--
5.466	7.86414	--	--
5.474	7.8556	--	--
5.482	7.83248	--	--
5.491	7.85076	--	--
5.501	7.87759	--	--
5.51	7.84705	--	--
5.519	7.85931	--	--
5.528	7.91296	--	--
5.536	7.91051	--	--
5.545	7.8544	--	--
5.554	7.87024	--	--
5.562	7.92999	--	--
5.571	7.92999	--	--
5.58	7.88488	--	--
5.589	7.90071	--	--
5.598	7.95682	--	--
5.607	7.96172	--	--
5.615	7.90442	--	--
5.624	7.90071	--	--
5.632	7.98001	--	--
5.641	7.99584	--	--
5.649	7.92025	--	--
5.658	7.90806	--	--
5.667	7.98974	--	--
5.685	7.95198	--	--
5.694	7.90926	--	--
5.703	8.00319	--	--
5.712	8.07513	--	--
5.721	7.99829	--	--
5.73	7.91296	--	--
5.738	7.98246	--	--
5.746	8.08004	--	--
5.755	8.05804	--	--
5.764	7.96662	--	--
5.773	7.96782	--	--
5.782	8.04585	--	--
5.791	8.08242	--	--
5.8	8.03486	--	--
5.809	8.00074	--	--
5.818	8.05804	--	--
5.826	8.08613	--	--
5.835	8.04102	--	--
5.843	8.01783	--	--
5.852	8.07878	--	--
5.861	8.15443	--	--
5.869	8.08004	--	--
5.878	7.97027	--	--
5.887	8.05321	--	--
5.896	8.20683	--	--
5.905	8.15443	--	--
5.914	8.00193	--	--
5.921	8.01783	--	--
5.93	8.17391	--	--
5.939	8.20683	--	--
5.949	8.08977	--	--
5.958	8.03857	--	--
5.967	8.13608	--	--
5.975	8.20438	--	--
5.984	8.12025	--	--
5.993	8.06904	--	--
6.001	8.16417	--	--
6.01	8.20319	--	--
6.018	8.12634	--	--
6.027	8.09097	--	--
6.036	8.15562	--	--
6.046	8.22147	--	--
6.055	8.19464	--	--
6.064	8.11051	--	--
6.072	8.1166	--	--
6.081	8.22511	--	--
6.089	8.24221	--	--
6.097	8.15562	--	--
6.106	8.1117	--	--
6.115	8.19709	--	--
6.125	8.25804	--	--
6.133	8.21173	--	--
6.142	8.1337	--	--
6.151	8.16172	--	--
6.16	8.26175	--	--
6.168	8.25804	--	--
6.177	8.16172	--	--
6.185	8.16291	--	--
6.193	8.2483	--	--
6.202	8.27023	--	--
6.212	8.18364	--	--
6.222	8.17636	--	--
6.231	8.26784	--	--
6.239	8.27149	--	--
6.247	8.19345	--	--
6.256	8.20928	--	--
6.264	8.28122	--	--
6.273	8.26175	--	--
6.282	8.22637	--	--
6.291	8.2483	--	--
6.301	8.25194	--	--
6.31	8.25565	--	--
6.318	8.29222	--	--
6.326	8.27639	--	--
6.335	8.21047	--	--
6.343	8.2373	--	--
6.351	8.32514	--	--
6.361	8.32879	--	--
6.37	8.25565	--	--
6.38	8.22273	--	--
6.389	8.28487	--	--
6.397	8.33005	--	--
6.406	8.29586	--	--
6.414	8.27268	--	--
6.423	8.29222	--	--
6.432	8.30931	--	--
6.44	8.30322	--	--
6.448	8.29341	--	--
6.457	8.31541	--	--
6.466	8.34588	--	--
6.476	8.33978	--	--
6.485	8.28858	--	--
6.494	8.28368	--	--
6.503	8.36052	--	--
6.511	8.39828	--	--
6.519	8.33978	--	--
6.527	8.27877	--	--
6.536	8.30805	--	--
6.545	8.39828	--	--
6.554	8.42511	--	--
6.563	8.32634	--	--
6.572	8.27513	--	--
6.582	8.36781	--	--
6.592	8.45075	--	--
6.601	8.38371	--	--
6.609	8.30077	--	--
6.617	8.35317	--	--
6.624	8.42882	--	--
6.643	8.34343	--	--
6.653	8.35078	--	--
6.662	8.40318	--	--
6.67	8.39954	--	--
6.677	4	--	--
6.686	--	--	--
6.696	--	--	--
6.705	--	--	--
6.721	--	--	--
6.728	--	--	--
6.748	--	--	--
6.759	--	--	--
6.769	--	--	--
6.777	--	--	--
6.783	--	--	--
6.789	--	--	--
6.798	--	--	--
6.808	--	--	--
6.818	--	--	--
6.828	--	--	--
6.836	--	--	--
6.843	--	--	--
6.852	--	--	--
6.86	--	--	--
6.87	--	--	--
6.88	--	--	--
6.888	--	--	--
6.896	--	--	--
6.905	--	--	--
6.913	--	--	--
6.923	--	--	--
6.933	--	--	--
6.942	--	--	--
6.95	--	--	--
6.958	--	--	--
6.966	--	--	--
6.974	--	--	--
6.983	--	--	--
6.993	--	--	--
7.003	--	--	--
7.011	--	--	--
7.019	--	--	--
7.028	--	--	--
7.038	--	--	--
7.047	--	--	--
7.056	--	--	--
7.064	--	--	--
7.073	--	--	--
7.081	--	--	--
7.091	--	--	--
7.1	--	--	--
7.11	--	--	--
7.119	--	--	--
7.128	--	--	--
7.142	--	--	--
7.149	--	--	--
7.159	--	--	--
7.169	--	--	--
7.179	--	--	--
--	--	--	--
--	--	--	--
--	--	--	--
--	--	--	--
--	--	--	--
--	--	--	--
--	--	--	--
--	--	--	--
--	--	--	--
--	--	--	--
--	--	--	--
--	--	--	--
--	--	--	--
--	--	--	--
--	--	--	--
--	--	--	--
--	--	--	--
	--	--	--
		--	--
		--	--
		--	--
		--	--
		--	--
		--	--
		--	--
		--	--
		--	--
		--	--
		--	--
		--	--
		--	--
		--	--
		--	--
		--	--
		--	--
		--	--
		--	--
		--	--
		--	--
		--	--
		--	--
		--	--
		--	--
		--	--
		--	--
		--	--
		--	--
		--	--
		--	--
		--	--
		--	--
		--	--
		--	--
		--	--
		--	--
		--	--
		--	--
		--	--
		--	--
		--	--
		--	--
		--	--
		--	--
		--	--
		--	--
		--	--
		--	--
		--	--
		--	--
		--	--
		--	--
		--	--
		--	--
		--	--
		--	--
		--	--
		--	--
		--	--
		--	--
		--	--
		--	--
		--	--
		--	--
		--	--
		--	--
		--	--
		--	--
		--	--
		--	--
		--	--
		--	--
		--	--
		--	--
		--	--
		--	--
		--	--
		--	--
		--	--
		--	--
		--	--
		--	--
		--	--
		--	--
		--	--
		--	--
		--	--
		--	--
		--	--
		--	--
		--	--
		--	--
		--	--
		--	--
		--	--
		--	--
		--	--
		--	--
		--	--
		--	--
		--	--
		--	--
		--	--
		--	--
		--	--
		--	--
		--	--
		--	--
		--	--
		--	--
		--	--
		--	--
		--	--
		--	--
		--	--
		--	--
		--	--
		--	--
		--	--
		--	--
		--	--
		--	--
		--	--
		--	--
		--	--
		--	--
		--	--
		--	--
		--	--
		--	--
		--	--
		--	--
		--	--
		--	--
		--	--
		--	--
		--	--
		--	--
		--	--
		--	--
		--	--
		--	--
		--	--
		--	--
		--	--
		--	--
		--	--
		--	--
		--	--
		--	--
		--	--
		--	--
		--	--
		--	--
		--	--
		--	--
		--	--
		--	--
		--	--
		--	--
		--	--
		--	--
		--	--
		--	--
		--	--
		--	--
		--	--
		--	--
		--	--
		--	--
		--	--
		--	--
		--	--
		--	--
		--	--
		--	--
		--	--
		--	--
		--	--
		--	--
		--	--
		--	--
		--	--
		--	--
		--	--
		--	--
		--	--
		--	--
		--	--
		--	--
		--	--
		--	--
		--	--
		--	--
		--	--
		--	--
		--	--
		--	--
		--	--
		--	--
		--	--
		--	--
		--	--
		--	--
		--	--
		--	--
		--	--
		--	--
		--	--
		--	--
		--	--
		--	--
		--	--
		--	--
		--	--
		--	--
		--	--
		--	--
		--	--
		--	--
		--	--
		--	--
		--	--
		--	--
		--	--
		--	--
		--	--
		--	--
		--	--
		--	--
		--	--
		--	--
		--	--
		--	--
		--	--
		--	--
		--	--
		--	--
		--	--
		--	--
		--	--
		--	--
		--	--
		--	--
		--	--
		--	--
		--	--
		--	--
		--	--
		--	--
		--	--
		--	--
		--	--
		--	--
		--	--
		--	--
		--	--
		--	--
		--	--
		--	--
		--	--
		--	--
		--	--
		--	--
		--	--
		--	--
		--	--
		--	--
		--	--
		--	--
		--	--
		--	--
		--	--
		--	--
		--	--
		--	--
		--	--
		--	--
		--	--
		--	--
		--	--
		--	--
		--	--
		--	--
		--	--
		--	--
		--	--
		--	--
		--	--
		--	--
		--	--
		--	--
		--	--
		--	--
		--	--
		--	--
		--	--
		--	--
		--	--
		--	--
		--	--
		--	--
		--	--
		--	--
		--	--
		--	--
		--	--
		--	--
		--	--
		--	--
		--	--
		--	--
		--	--
		--	--
		--	--
		--	--
		--	--
		--	--
		--	--
		--	--
		--	--
		--	--
		--	--
		--	--
		--	--
		--	--
		--	--
		--	--
		--

## Sheet: Fig.4e
			Thermal conductivity
Temperature	CPI	error	Down	error	Cotton	error	PI	error
-50	24.2	1	30.85	1.1	75.2	2	72.4	5
0	33.9	3.2	42.66	2	86.5	6	112.3	2
50	58.26	7	62.87	5	131.2	8.8	163.4	8
100	65.14	5	68.2	4	142.2	10.1	192.1	11
150	70.56	4	73.45	1	153.2	11	230.1	13
200	75.38	7	79.83	3	173.6	6	243.6	15

[truncated: 34 more sheets: Fig.4f, Supplementary Fig. 2b, Supplementary Fig. 2c, Supplementary Fig. 2d, Supplementary Fig. 2e, Supplementary Fig. 3, Supplementary Fig. 4b, Supplementary Fig. 4c, Supplementary Fig. 4d, Supplementary Fig. 5, Supplementary Fig. 7, Supplementary Fig. 11b, Supplementary Fig. 11c, Supplementary Fig. 12, Supplementary Fig.13a, Supplementary Fig.13b, Supplementary Fig. 14 a, Supplementary Fig. 14b, Supplementary Fig.18a, Supplementary Fig.18b …]
